# Supplementary material for: Endothelial Cell Response in Kawasaki Disease and Multisystem Inflammatory Syndrome in Children
Source: Int J Mol Sci. 2023 Aug 1;24(15):12318. doi: 10.3390/ijms241512318 (PMC10418493; doi:10.3390/ijms241512318)
Supplement: Supplementary file 1 [file ijms-24-12318-s001.zip]

Archive with 2 entries (2 files):
- Supplemental information.pdf
- Supplemental TableS3_huvec-DE_WGCNA.csv
