# Supplementary material for: Endothelial Cell Response in Kawasaki Disease and Multisystem Inflammatory Syndrome in Children
Source: Int J Mol Sci. 2023 Aug 1;24(15):12318. doi: 10.3390/ijms241512318 (PMC10418493; doi:10.3390/ijms241512318)
Supplement: Supplementary file 1 [file ijms-24-12318-s001.zip › Supplemental TableS3_huvec-DE_WGCNA.csv]

Table S3. Differential expression analysis results
KD: Kawasaki disease, MIS-C: Multisystem Inflammatory Syndrome in Children, log2FoldChange: positive number=increased in the first group, negative=decreased in the first group
ensembl_ensg_id	genename	featuretype	chrom	KDvsMC_log2FoldChange	KDvsMC_pvalue	KDvsMC_padj	KDvsMIS-C_41DEGs	WGCNA module	WGCNA kWithin
ENSG00000108691	CCL2	gene	chr17	-1.397186383	5.68E-130	7.37E-126	KD_MIS_C	turquoise	180.7038545
ENSG00000058085	LAMC2	gene	chr1	-0.635613318	2.27E-97	1.47E-93		turquoise	188.9820948
ENSG00000090339	ICAM1	gene	chr19	-1.167599967	8.24E-64	3.56E-60	KD_MIS_C	turquoise	196.0615676
ENSG00000049249	TNFRSF9	gene	chr1	-2.045705045	1.03E-56	3.35E-53	KD_MIS_C	turquoise	154.1598174
ENSG00000118503	TNFAIP3	gene	chr6	-1.138378489	1.62E-51	4.19E-48	KD_MIS_C	turquoise	188.2256935
ENSG00000162692	VCAM1	gene	chr1	-2.389949076	1.99E-45	4.30E-42	KD_MIS_C	turquoise	147.5030269
ENSG00000227507	LTB	gene	chr6	-1.597959437	1.75E-32	3.24E-29	KD_MIS_C	turquoise	155.0115126
ENSG00000185101	ANO9	gene	chr11	-1.930619016	1.54E-31	2.50E-28	KD_MIS_C	turquoise	134.4919913
ENSG00000023445	BIRC3	gene	chr11	-1.271477416	9.33E-30	1.34E-26	KD_MIS_C	turquoise	174.9149124
ENSG00000008517	IL32	gene	chr16	-0.512497048	9.90E-29	1.28E-25		turquoise	180.148697
ENSG00000003989	SLC7A2	gene	chr8	-0.7173056	1.90E-28	2.24E-25		turquoise	189.699146
ENSG00000134070	IRAK2	gene	chr3	-0.458672436	1.31E-26	1.42E-23		turquoise	194.9184026
ENSG00000184371	CSF1	gene	chr1	-0.662683993	1.66E-25	1.66E-22		turquoise	195.7318822
ENSG00000163131	CTSS	gene	chr1	-0.489331534	4.11E-25	3.81E-22		turquoise	171.8895999
ENSG00000077150	NFKB2	gene	chr10	-0.550541579	2.06E-24	1.79E-21		turquoise	192.2415956
ENSG00000213886	UBD	gene	chr6	-2.358217877	4.70E-24	3.81E-21	KD_MIS_C	turquoise	135.0163698
ENSG00000164932	CTHRC1	gene	chr8	-0.800603496	1.86E-22	1.42E-19		turquoise	178.8133867
ENSG00000101384	JAG1	gene	chr20	-0.383970565	2.21E-22	1.59E-19		turquoise	186.3012724
ENSG00000166833	NAV2	gene	chr11	-0.332189376	2.95E-22	2.01E-19		turquoise	183.7030607
ENSG00000164400	CSF2	gene	chr5	-1.614617387	8.66E-22	5.61E-19	KD_MIS_C	turquoise	166.1750197
ENSG00000165092	ALDH1A1	gene	chr9	0.641818887	1.22E-21	7.53E-19		blue	89.19338194
ENSG00000110848	CD69	gene	chr12	-1.536096107	4.85E-21	2.86E-18	KD_MIS_C	turquoise	171.2866483
ENSG00000104951	IL4I1	gene	chr19	-0.748744457	1.84E-20	1.04E-17		turquoise	181.1146531
ENSG00000145365	TIFA	gene	chr4	-0.661707141	1.19E-19	6.43E-17		turquoise	188.1181661
ENSG00000163739	CXCL1	gene	chr4	-1.075188919	5.10E-19	2.65E-16	KD_MIS_C	turquoise	162.0269591
ENSG00000143387	CTSK	gene	chr1	-0.713036208	6.42E-19	3.20E-16		turquoise	177.9460619
ENSG00000145901	TNIP1	gene	chr5	-0.422311591	7.08E-19	3.40E-16		turquoise	175.1513417
ENSG00000100906	NFKBIA	gene	chr14	-0.616709115	8.29E-19	3.84E-16		turquoise	188.5105366
ENSG00000122861	PLAU	gene	chr10	-0.37909815	9.40E-19	4.12E-16		turquoise	189.6219572
ENSG00000056558	TRAF1	gene	chr9	-1.894419094	9.53E-19	4.12E-16	KD_MIS_C	turquoise	161.7002773
ENSG00000159842	ABR	gene	chr17	-0.289537961	2.02E-18	8.43E-16		turquoise	191.9430326
ENSG00000198832	SELENOM	gene	chr22	-0.465208162	3.10E-18	1.26E-15		turquoise	181.2857187
ENSG00000112096	SOD2	gene	chr6	-0.357550646	5.53E-18	2.17E-15		turquoise	174.8407491
ENSG00000133800	LYVE1	gene	chr11	1.012715096	1.00E-17	3.83E-15	KD_MIS_C	yellow	17.81875688
ENSG00000161011	SQSTM1	gene	chr5	-0.497943771	1.26E-17	4.68E-15		turquoise	196.2443254
ENSG00000129538	RNASE1	gene	chr14	0.400240463	7.02E-17	2.53E-14		blue	84.95616704
ENSG00000150048	CLEC1A	gene	chr12	-0.519086289	7.75E-17	2.72E-14		turquoise	184.2057027
ENSG00000105499	PLA2G4C	gene	chr19	-0.597829529	9.15E-17	3.12E-14		turquoise	177.0077806
ENSG00000108797	CNTNAP1	gene	chr17	-0.376671546	3.24E-16	1.08E-13		turquoise	186.9252729
ENSG00000152894	PTPRK	gene	chr6	-0.25568518	4.36E-16	1.41E-13		turquoise	175.9005723
ENSG00000186827	TNFRSF4	gene	chr1	-1.137506191	3.68E-15	1.17E-12	KD_MIS_C	turquoise	188.5147528
ENSG00000095015	MAP3K1	gene	chr5	-0.408497088	5.41E-15	1.67E-12		turquoise	173.1263055
ENSG00000100403	ZC3H7B	gene	chr22	-0.354246006	5.61E-15	1.69E-12		turquoise	187.3969138
ENSG00000108984	MAP2K6	gene	chr17	0.653209806	6.26E-15	1.85E-12		blue	88.19734696
ENSG00000129667	RHBDF2	gene	chr17	-0.391456493	6.92E-15	1.99E-12		turquoise	180.009556
ENSG00000038382	TRIO	gene	chr5	-0.241618576	8.88E-15	2.50E-12		turquoise	192.4180256
ENSG00000132470	ITGB4	gene	chr17	0.496132761	9.16E-14	2.53E-11		blue	91.72710834
ENSG00000151651	ADAM8	gene	chr10	-1.905485407	2.21E-13	5.97E-11	KD_MIS_C	turquoise	123.5056029
ENSG00000143321	HDGF	gene	chr1	-0.174638247	3.22E-13	8.53E-11
ENSG00000104856	RELB	gene	chr19	-0.758333216	3.70E-13	9.59E-11		turquoise	198.6885996
ENSG00000139926	FRMD6	gene	chr14	-0.278000111	4.55E-13	1.16E-10		turquoise	181.1850446
ENSG00000164035	EMCN	gene	chr4	0.511681848	5.57E-13	1.39E-10		blue	96.06137738
ENSG00000237988	OR2I1P	gene	chr6	-2.385167563	7.43E-13	1.82E-10	KD_MIS_C	turquoise	126.8714944
ENSG00000234745	HLA-B	gene	chr6	-0.750519686	9.31E-13	2.24E-10		turquoise	184.8714995
ENSG00000135842	NIBAN1	gene	chr1	-0.47782929	1.79E-12	4.21E-10		turquoise	176.2402997
ENSG00000105246	EBI3	gene	chr19	-1.167906779	2.18E-12	5.05E-10	KD_MIS_C	turquoise	190.0952492
ENSG00000048052	HDAC9	gene	chr7	-0.387589645	2.23E-12	5.08E-10		turquoise	162.7182581
ENSG00000196878	LAMB3	gene	chr1	-0.469176373	2.37E-12	5.29E-10		turquoise	193.4182037
ENSG00000134769	DTNA	gene	chr18	-0.372225796	2.99E-12	6.57E-10		turquoise	186.5117574
ENSG00000164251	F2RL1	gene	chr5	-0.370716409	3.87E-12	8.37E-10		turquoise	153.264087
ENSG00000172985	SH3RF3	gene	chr2	-0.359230389	4.47E-12	9.51E-10		turquoise	172.950823
ENSG00000178726	THBD	gene	chr20	0.359350487	4.85E-12	1.01E-09		blue	81.51017449
ENSG00000134250	NOTCH2	gene	chr1	-0.250749875	9.89E-12	2.04E-09		turquoise	186.8163485
ENSG00000105639	JAK3	gene	chr19	-0.954736567	1.14E-11	2.30E-09		turquoise	177.5925493
ENSG00000124145	SDC4	gene	chr20	-0.351403305	1.28E-11	2.56E-09		turquoise	187.4350568
ENSG00000109079	TNFAIP1	gene	chr17	-0.236449091	1.43E-11	2.80E-09		turquoise	171.6603447
ENSG00000112414	ADGRG6	gene	chr6	0.305719841	1.46E-11	2.82E-09		blue	89.32404751
ENSG00000139174	PRICKLE1	gene	chr12	0.272102815	1.55E-11	2.95E-09		blue	90.81416422
ENSG00000081041	CXCL2	gene	chr4	-1.507544377	2.08E-11	3.91E-09	KD_MIS_C	turquoise	122.7359714
ENSG00000276409	CCL14	gene	chr17	0.937275009	3.26E-11	6.03E-09		blue	65.59182593
ENSG00000106714	CNTNAP3	gene	chr9	0.366322433	3.91E-11	7.15E-09		blue	55.0049186
ENSG00000158286	RNF207	gene	chr1	-0.615589887	4.71E-11	8.48E-09		turquoise	179.4797882
ENSG00000163735	CXCL5	gene	chr4	-1.197660013	4.82E-11	8.56E-09	KD_MIS_C	turquoise	177.9582621
ENSG00000138944	SHISAL1	gene	chr22	-1.175457738	9.78E-11	1.71E-08	KD_MIS_C	turquoise	180.2406117
ENSG00000160326	SLC2A6	gene	chr9	-0.580347953	1.25E-10	2.16E-08		turquoise	195.6302216
ENSG00000105974	CAV1	gene	chr7	0.265756218	1.42E-10	2.40E-08		blue	82.77663554
ENSG00000166394	CYB5R2	gene	chr11	-0.731218254	1.42E-10	2.40E-08		turquoise	191.6033288
ENSG00000139725	RHOF	gene	chr12	-0.365893448	1.66E-10	2.76E-08		turquoise	189.1926351
ENSG00000206503	HLA-A	gene	chr6	-0.298624493	2.06E-10	3.39E-08		turquoise	172.3871125
ENSG00000160223	ICOSLG	gene	chr21	-0.846574947	2.14E-10	3.47E-08		turquoise	170.254262
ENSG00000172183	ISG20	gene	chr15	-0.454890031	2.37E-10	3.80E-08		turquoise	181.3008165
ENSG00000136052	SLC41A2	gene	chr12	-0.484457821	2.79E-10	4.42E-08		turquoise	172.2991377
ENSG00000079102	RUNX1T1	gene	chr8	0.315976383	3.39E-10	5.30E-08		blue	95.88722769
ENSG00000166949	SMAD3	gene	chr15	-0.219564056	3.56E-10	5.50E-08
ENSG00000138722	MMRN1	gene	chr4	0.494863867	4.67E-10	7.05E-08		blue	90.91520546
ENSG00000028277	POU2F2	gene	chr19	-0.398420409	4.67E-10	7.05E-08		turquoise	171.3917901
ENSG00000170873	MTSS1	gene	chr8	-0.242251303	5.14E-10	7.60E-08		turquoise	164.3168255
ENSG00000100401	RANGAP1	gene	chr22	-0.296335431	5.15E-10	7.60E-08		turquoise	189.487544
ENSG00000106366	SERPINE1	gene	chr7	-0.196779179	6.86E-10	1.00E-07
ENSG00000140873	ADAMTS18	gene	chr16	0.239820231	8.86E-10	1.28E-07		blue	87.13925337
ENSG00000127666	TICAM1	gene	chr19	-0.268932253	9.06E-10	1.29E-07		turquoise	183.0076033
ENSG00000263528	IKBKE	gene	chr1	-0.316188733	1.02E-09	1.43E-07		turquoise	188.4231604
ENSG00000166670	MMP10	gene	chr11	-0.409709605	1.15E-09	1.60E-07		turquoise	159.6037149
ENSG00000196159	FAT4	gene	chr4	0.317779442	1.22E-09	1.65E-07		blue	87.92928178
ENSG00000169744	LDB2	gene	chr4	0.519290864	1.20E-09	1.65E-07		yellow	18.17870021
ENSG00000178078	STAP2	gene	chr19	-0.670511522	1.22E-09	1.65E-07		turquoise	173.126879
ENSG00000003137	CYP26B1	gene	chr2	1.428613111	1.28E-09	1.71E-07	KD_MIS_C	blue	68.47873513
ENSG00000163734	CXCL3	gene	chr4	-1.341496955	1.33E-09	1.76E-07	KD_MIS_C	turquoise	119.314835
ENSG00000105808	RASA4	gene	chr7	-0.470401497	1.42E-09	1.86E-07		turquoise	173.0618058
ENSG00000162733	DDR2	gene	chr1	0.250686761	1.44E-09	1.87E-07		blue	77.17671159
ENSG00000171608	PIK3CD	gene	chr1	-0.486272107	1.58E-09	2.03E-07		turquoise	186.2940769
ENSG00000205502	C2CD4B	gene	chr15	-0.855123862	1.76E-09	2.24E-07		turquoise	167.925591
ENSG00000149212	SESN3	gene	chr11	0.577124208	1.96E-09	2.47E-07		blue	40.35016844
ENSG00000170011	MYRIP	gene	chr3	0.321659545	2.15E-09	2.69E-07		blue	39.33442218
ENSG00000007908	SELE	gene	chr1	-1.682317206	2.29E-09	2.83E-07	KD_MIS_C	turquoise	127.3637684
ENSG00000147862	NFIB	gene	chr9	0.237044001	2.32E-09	2.84E-07		blue	94.66085631
ENSG00000146021	KLHL3	gene	chr5	0.367064979	2.71E-09	3.28E-07		blue	80.89254382
ENSG00000144476	ACKR3	gene	chr2	-0.410970063	3.06E-09	3.68E-07		turquoise	47.03689233
ENSG00000101187	SLCO4A1	gene	chr20	-0.429707964	3.41E-09	4.06E-07		turquoise	176.0220266
ENSG00000162616	DNAJB4	gene	chr1	0.42299868	4.33E-09	5.11E-07		blue	60.98834335
ENSG00000180801	ARSJ	gene	chr4	-0.242959787	8.70E-09	1.02E-06		turquoise	156.660133
ENSG00000011132	APBA3	gene	chr19	-0.441825878	9.64E-09	1.12E-06		turquoise	179.0891847
ENSG00000064651	SLC12A2	gene	chr5	-0.24778646	1.04E-08	1.19E-06		turquoise	159.8665302
ENSG00000159640	ACE	gene	chr17	0.461797671	1.32E-08	1.48E-06		blue	79.4314279
ENSG00000186792	HYAL3	gene	chr3	-0.460093442	1.30E-08	1.48E-06		turquoise	176.0361921
ENSG00000171522	PTGER4	gene	chr5	-0.318005411	1.32E-08	1.48E-06		turquoise	73.17667064
ENSG00000188015	S100A3	gene	chr1	-1.010915499	1.46E-08	1.62E-06	KD_MIS_C	turquoise	182.8688356
ENSG00000073008	PVR	gene	chr19	-0.19908331	1.57E-08	1.72E-06
ENSG00000146592	CREB5	gene	chr7	-0.603310484	2.10E-08	2.29E-06		turquoise	162.3311939
ENSG00000019549	SNAI2	gene	chr8	0.624998767	2.59E-08	2.80E-06		blue	36.88421427
ENSG00000105810	CDK6	gene	chr7	-0.262524758	2.62E-08	2.81E-06		turquoise	168.654167
ENSG00000231925	TAPBP	gene	chr6	-0.231313397	2.92E-08	3.10E-06		turquoise	156.2977949
ENSG00000013297	CLDN11	gene	chr3	-0.284633726	3.50E-08	3.69E-06		turquoise	180.9201489
ENSG00000180720	CHRM4	gene	chr11	-1.435239491	3.89E-08	4.07E-06	KD_MIS_C	turquoise	141.3639661
ENSG00000196776	CD47	gene	chr3	-0.192246544	4.12E-08	4.28E-06
ENSG00000074416	MGLL	gene	chr3	-0.243199335	4.66E-08	4.80E-06		turquoise	174.0057226
ENSG00000221926	TRIM16	gene	chr17	-0.416350109	4.76E-08	4.86E-06		turquoise	173.712424
ENSG00000064042	LIMCH1	gene	chr4	0.565001084	5.39E-08	5.46E-06		blue	88.55235753
ENSG00000196739	COL27A1	gene	chr9	-0.272694729	6.18E-08	6.21E-06		turquoise	71.86791395
ENSG00000168394	TAP1	gene	chr6	-0.40456443	7.18E-08	7.11E-06		turquoise	183.7001692
ENSG00000068323	TFE3	gene	chrX	-0.218188123	7.13E-08	7.11E-06
ENSG00000131378	RFTN1	gene	chr3	-0.214065281	7.55E-08	7.42E-06
ENSG00000088756	ARHGAP28	gene	chr18	0.453633262	8.12E-08	7.92E-06		yellow	16.78143966
ENSG00000137802	MAPKBP1	gene	chr15	-0.232794704	9.32E-08	9.02E-06		turquoise	128.1204734
ENSG00000172738	TMEM217	gene	chr6	-0.553142135	9.82E-08	9.44E-06		turquoise	183.3882864
ENSG00000160285	LSS	gene	chr21	-0.292712072	1.15E-07	1.10E-05		turquoise	172.0527346
ENSG00000184545	DUSP8	gene	chr11	-0.478364489	1.18E-07	1.11E-05		turquoise	190.4455424
ENSG00000144063	MALL	gene	chr2	0.285953613	1.20E-07	1.13E-05		blue	45.89651789
ENSG00000133466	C1QTNF6	gene	chr22	0.35251941	1.29E-07	1.21E-05		blue	76.99516961
ENSG00000109320	NFKB1	gene	chr4	-0.269141129	1.33E-07	1.23E-05		turquoise	173.2047092
ENSG00000136205	TNS3	gene	chr7	-0.213656416	1.33E-07	1.23E-05
ENSG00000167100	SAMD14	gene	chr17	-0.466782192	1.38E-07	1.26E-05		turquoise	181.3757304
ENSG00000185033	SEMA4B	gene	chr15	-0.398429796	1.67E-07	1.51E-05		turquoise	175.9382643
ENSG00000145632	PLK2	gene	chr5	-0.351452568	1.68E-07	1.52E-05		turquoise	96.63481001
ENSG00000163545	NUAK2	gene	chr1	-0.861400119	1.78E-07	1.59E-05		turquoise	167.8377655
ENSG00000106688	SLC1A1	gene	chr9	0.296120315	1.85E-07	1.64E-05		blue	45.60331397
ENSG00000139263	LRIG3	gene	chr12	-0.26322253	2.04E-07	1.80E-05		turquoise	180.321515
ENSG00000035687	ADSS2	gene	chr1	0.264335604	2.12E-07	1.86E-05		blue	69.30148037
ENSG00000198721	ECI2	gene	chr6	0.326312561	2.13E-07	1.86E-05		blue	79.88679077
ENSG00000100979	PLTP	gene	chr20	-0.341435511	2.20E-07	1.90E-05		turquoise	175.0155143
ENSG00000221866	PLXNA4	gene	chr7	0.199417005	2.37E-07	2.04E-05
ENSG00000115009	CCL20	gene	chr2	-1.596412636	2.49E-07	2.11E-05	KD_MIS_C	turquoise	117.9117076
ENSG00000136869	TLR4	gene	chr9	0.258965818	2.49E-07	2.11E-05		blue	94.28674936
ENSG00000151726	ACSL1	gene	chr4	-0.272922631	2.62E-07	2.21E-05		turquoise	155.5563239
ENSG00000214530	STARD10	gene	chr11	-0.456889809	2.71E-07	2.27E-05		turquoise	170.5809633
ENSG00000117632	STMN1	gene	chr1	0.173442908	2.91E-07	2.42E-05
ENSG00000159128	IFNGR2	gene	chr21	-0.257762408	3.14E-07	2.59E-05		turquoise	172.8413784
ENSG00000162599	NFIA	gene	chr1	0.227785335	3.91E-07	3.21E-05		blue	91.482332
ENSG00000165072	MAMDC2	gene	chr9	-1.070094445	3.95E-07	3.23E-05	KD_MIS_C	turquoise	131.4943657
ENSG00000169429	CXCL8	gene	chr4	-0.987130434	4.10E-07	3.33E-05		turquoise	136.0431315
ENSG00000164683	HEY1	gene	chr8	0.578170912	4.47E-07	3.60E-05		red	3.571153252
ENSG00000087085	ACHE	gene	chr7	-1.251753439	4.53E-07	3.62E-05	KD_MIS_C	turquoise	131.1421154
ENSG00000165684	SNAPC4	gene	chr9	-0.2443206	4.73E-07	3.77E-05		turquoise	59.24852768
ENSG00000122378	PRXL2A	gene	chr10	0.363125972	4.97E-07	3.93E-05		yellow	18.41117549
ENSG00000130300	PLVAP	gene	chr19	0.654447577	5.64E-07	4.43E-05		blue	83.02630697
ENSG00000168685	IL7R	gene	chr5	-0.370459066	6.30E-07	4.92E-05		turquoise	169.9804367
ENSG00000213024	NUP62	gene	chr19	-0.193862249	6.76E-07	5.25E-05
ENSG00000169871	TRIM56	gene	chr7	-0.196307106	6.90E-07	5.33E-05
ENSG00000131323	TRAF3	gene	chr14	-0.220908408	6.99E-07	5.37E-05		turquoise	177.909697
ENSG00000038427	VCAN	gene	chr5	0.448078555	7.66E-07	5.85E-05		blue	79.72116133
ENSG00000144580	CNOT9	gene	chr2	-0.156976253	8.08E-07	6.13E-05
ENSG00000135124	P2RX4	gene	chr12	-0.308906068	8.14E-07	6.14E-05		turquoise	173.584807
ENSG00000185291	IL3RA	gene	chrX	-0.930215074	8.24E-07	6.18E-05		turquoise	141.0154424
ENSG00000171451	DSEL	gene	chr18	-0.37060567	9.24E-07	6.85E-05		turquoise	155.5951045
ENSG00000173264	GPR137	gene	chr11	-0.339947888	9.21E-07	6.85E-05		turquoise	163.7377289
ENSG00000169291	SHE	gene	chr1	0.321690218	9.46E-07	6.97E-05		yellow	21.48018835
ENSG00000277117	ENSG00000277117	gene	chr21	-0.773546014	9.54E-07	6.99E-05		turquoise	139.6556719
ENSG00000182752	PAPPA	gene	chr9	-0.439178759	9.91E-07	7.22E-05		turquoise	115.6319401
ENSG00000006118	TMEM132A	gene	chr11	-0.342900212	1.13E-06	8.19E-05		turquoise	174.2511039
ENSG00000172893	DHCR7	gene	chr11	-0.269949085	1.25E-06	9.02E-05		turquoise	157.7181131
ENSG00000143248	RGS5	gene	chr1	0.270397617	1.26E-06	9.02E-05		blue	87.58866283
ENSG00000181634	TNFSF15	gene	chr9	-0.269853004	1.27E-06	9.04E-05		turquoise	130.5692351
ENSG00000149781	FERMT3	gene	chr11	-0.278434902	1.38E-06	9.68E-05		turquoise	179.2043842
ENSG00000115267	IFIH1	gene	chr2	-0.49695227	1.38E-06	9.68E-05		turquoise	161.6677648
ENSG00000156103	MMP16	gene	chr8	0.3050513	1.38E-06	9.68E-05		blue	50.10039257
ENSG00000146232	NFKBIE	gene	chr6	-0.388852933	1.39E-06	9.71E-05		turquoise	176.076889
ENSG00000172159	FRMD3	gene	chr9	0.463898618	1.54E-06	0.000106566		blue	86.77367765
ENSG00000073910	FRY	gene	chr13	0.315042053	1.77E-06	0.000122329		yellow	15.0180956
ENSG00000105851	PIK3CG	gene	chr7	0.321371395	1.81E-06	0.00012436		blue	82.03803418
ENSG00000020577	SAMD4A	gene	chr14	-0.244605578	1.87E-06	0.000127392		turquoise	119.744691
ENSG00000116990	MYCL	gene	chr1	-0.626511808	1.89E-06	0.000127985		turquoise	109.8505321
ENSG00000117408	IPO13	gene	chr1	-0.203470052	1.89E-06	0.000127985
ENSG00000091409	ITGA6	gene	chr2	0.179792014	1.94E-06	0.000130407
ENSG00000070610	GBA2	gene	chr9	0.231337816	1.98E-06	0.000132677		blue	81.92954426
ENSG00000140465	CYP1A1	gene	chr15	0.435196111	2.10E-06	0.000139877		blue	62.24319183
ENSG00000186642	PDE2A	gene	chr11	0.445273175	2.23E-06	0.000147757		blue	67.57922807
ENSG00000124508	BTN2A2	gene	chr6	-0.297432899	2.29E-06	0.000151051		turquoise	152.7115026
ENSG00000187123	LYPD6	gene	chr2	-0.586673812	2.33E-06	0.000152664		turquoise	104.7317421
ENSG00000064989	CALCRL	gene	chr2	0.351118249	2.38E-06	0.000154646		yellow	20.29547043
ENSG00000100911	PSME2	gene	chr14	-0.256473465	2.38E-06	0.000154646		turquoise	170.3455272
ENSG00000115604	IL18R1	gene	chr2	-0.478434242	2.40E-06	0.000155105		turquoise	166.5193708
ENSG00000117586	TNFSF4	gene	chr1	-0.165056409	2.61E-06	0.0001676
ENSG00000085871	MGST2	gene	chr4	0.357060771	2.71E-06	0.000173447		brown	5.597356489
ENSG00000130589	HELZ2	gene	chr20	-0.433920452	2.84E-06	0.000180311		turquoise	154.5230067
ENSG00000071073	MGAT4A	gene	chr2	0.144744822	2.90E-06	0.000183664
ENSG00000148154	UGCG	gene	chr9	-0.257967042	2.96E-06	0.000186238		turquoise	147.0006837
ENSG00000189056	RELN	gene	chr7	-0.285462792	3.18E-06	0.000199423		turquoise	152.0483519
ENSG00000124875	CXCL6	gene	chr4	-1.48418967	3.46E-06	0.000215507	KD_MIS_C	turquoise	119.1414677
ENSG00000138449	SLC40A1	gene	chr2	0.468059115	3.48E-06	0.000215781		blue	67.22491349
ENSG00000081189	MEF2C	gene	chr5	0.321292955	3.54E-06	0.000218706		yellow	17.02963383
ENSG00000173120	KDM2A	gene	chr11	-0.135816188	3.71E-06	0.000226739
ENSG00000164164	OTUD4	gene	chr4	-0.164555668	3.70E-06	0.000226739
ENSG00000050730	TNIP3	gene	chr4	-1.080720241	4.26E-06	0.000259488	KD_MIS_C	turquoise	169.0399235
ENSG00000184451	CCR10	gene	chr17	-0.760855828	4.67E-06	0.00028306		turquoise	186.2205754
ENSG00000104998	IL27RA	gene	chr19	-0.362717069	4.85E-06	0.000292798		turquoise	167.3961605
ENSG00000111341	MGP	gene	chr12	0.58710525	4.96E-06	0.000298		blue	77.34231578
ENSG00000136153	LMO7	gene	chr13	0.331260219	5.08E-06	0.000302355		yellow	16.78939008
ENSG00000127191	TRAF2	gene	chr9	-0.38719344	5.07E-06	0.000302355		turquoise	125.3055695
ENSG00000204386	NEU1	gene	chr6	-0.181165839	5.17E-06	0.000306337
ENSG00000185215	TNFAIP2	gene	chr14	-0.363528828	5.56E-06	0.000327556		turquoise	164.5425946
ENSG00000158290	CUL4B	gene	chrX	0.215809512	6.04E-06	0.000354497
ENSG00000102575	ACP5	gene	chr19	0.961900219	6.10E-06	0.000356335		blue	69.32528523
ENSG00000100292	HMOX1	gene	chr22	-0.20568375	6.20E-06	0.000360708
ENSG00000235750	KIAA0040	gene	chr1	0.52765943	6.39E-06	0.000369809		brown	7.538531209
ENSG00000118777	ABCG2	gene	chr4	0.660401146	6.73E-06	0.000388155		yellow	15.82419334
ENSG00000122515	ZMIZ2	gene	chr7	-0.160414014	7.03E-06	0.000403649
ENSG00000189410	SH2D5	gene	chr1	-0.434398234	7.11E-06	0.000406512		turquoise	173.7491947
ENSG00000137463	MGARP	gene	chr4	0.431005345	7.20E-06	0.000408062		blue	77.15135214
ENSG00000131459	GFPT2	gene	chr5	-0.210240907	7.20E-06	0.000408062
ENSG00000143479	DYRK3	gene	chr1	-0.236524939	7.25E-06	0.000408812		turquoise	121.9890185
ENSG00000117461	PIK3R3	gene	chr1	0.348071631	7.32E-06	0.000410936		blue	81.71848658
ENSG00000150687	PRSS23	gene	chr11	-0.102992986	8.19E-06	0.000457786
ENSG00000166888	STAT6	gene	chr12	-0.180816807	8.36E-06	0.000465364
ENSG00000111331	OAS3	gene	chr12	-0.414112249	8.56E-06	0.000474399		turquoise	159.1076405
ENSG00000197646	PDCD1LG2	gene	chr9	-0.331234399	8.98E-06	0.000495882		turquoise	150.6970813
ENSG00000115461	IGFBP5	gene	chr2	1.055625656	9.29E-06	0.000510638	KD_MIS_C	blue	62.1693216
ENSG00000127561	SYNGR3	gene	chr16	-0.540469566	9.46E-06	0.000517576		turquoise	171.6391171
ENSG00000137414	FAM8A1	gene	chr6	0.215746631	9.78E-06	0.000532861
ENSG00000188517	COL25A1	gene	chr4	-0.820769771	1.02E-05	0.000551395		turquoise	141.932756
ENSG00000142552	RCN3	gene	chr19	-0.185070728	1.02E-05	0.000551395
ENSG00000203667	COX20	gene	chr1	0.267481992	1.03E-05	0.000554558		blue	32.08529864
ENSG00000132507	EIF5A	gene	chr17	-0.155195571	1.03E-05	0.000554558
ENSG00000105738	SIPA1L3	gene	chr19	-0.144974312	1.04E-05	0.000556768
ENSG00000136244	IL6	gene	chr7	-0.72935592	1.06E-05	0.000565556		turquoise	110.1711347
ENSG00000144218	AFF3	gene	chr2	-0.349524773	1.08E-05	0.000569229		turquoise	168.0150595
ENSG00000057019	DCBLD2	gene	chr3	-0.214648976	1.09E-05	0.000572764
ENSG00000111077	TNS2	gene	chr12	0.268913785	1.12E-05	0.000584271		blue	82.55620116
ENSG00000071575	TRIB2	gene	chr2	0.403475159	1.11E-05	0.000584271		blue	81.71210225
ENSG00000156466	GDF6	gene	chr8	0.434548218	1.18E-05	0.000614913		blue	70.00353882
ENSG00000169248	CXCL11	gene	chr4	-0.737466429	1.21E-05	0.000628705		turquoise	103.032599
ENSG00000172572	PDE3A	gene	chr12	0.259294825	1.25E-05	0.000647479		blue	69.40626356
ENSG00000109452	INPP4B	gene	chr4	0.419587225	1.29E-05	0.00066097		blue	88.6957737
ENSG00000072840	EVC	gene	chr4	-0.188623454	1.29E-05	0.00066097
ENSG00000072778	ACADVL	gene	chr17	-0.15589834	1.30E-05	0.000664465
ENSG00000085998	POMGNT1	gene	chr1	-0.152485186	1.31E-05	0.000664465
ENSG00000117707	PROX1	gene	chr1	0.35723512	1.32E-05	0.000666343		blue	85.73813025
ENSG00000119711	ALDH6A1	gene	chr14	0.404616323	1.34E-05	0.000672847		blue	50.12011998
ENSG00000170558	CDH2	gene	chr18	-0.213074967	1.34E-05	0.000672847
ENSG00000101000	PROCR	gene	chr20	0.201689284	1.34E-05	0.000672847
ENSG00000116667	C1orf21	gene	chr1	0.38234107	1.35E-05	0.000673552		blue	50.39938488
ENSG00000159216	RUNX1	gene	chr21	-0.327522143	1.37E-05	0.000682022		turquoise	112.5403114
ENSG00000000971	CFH	gene	chr1	0.418049	1.43E-05	0.000706184		yellow	13.49542155
ENSG00000136490	LIMD2	gene	chr17	-0.256828542	1.45E-05	0.000713556		turquoise	167.4510339
ENSG00000075711	DLG1	gene	chr3	0.239888163	1.52E-05	0.000746665		blue	31.8467325
ENSG00000153721	CNKSR3	gene	chr6	-0.24409524	1.53E-05	0.000748592		turquoise	153.4662632
ENSG00000138650	PCDH10	gene	chr4	0.272998798	1.56E-05	0.000762936		blue	65.44398495
ENSG00000111145	ELK3	gene	chr12	0.290725443	1.58E-05	0.000768146		blue	79.74689858
ENSG00000184005	ST6GALNAC3	gene	chr1	0.31930951	1.59E-05	0.000768146		blue	64.52962564
ENSG00000049449	RCN1	gene	chr11	0.307350657	1.60E-05	0.000771904		yellow	15.96229229
ENSG00000106025	TSPAN12	gene	chr7	0.280218041	1.67E-05	0.000800933		blue	58.39956482
ENSG00000110315	RNF141	gene	chr11	0.27389495	1.73E-05	0.000826318		yellow	16.66284627
ENSG00000163788	SNRK	gene	chr3	0.244809415	1.78E-05	0.000847177		blue	71.75557053
ENSG00000104368	PLAT	gene	chr8	0.336450902	1.80E-05	0.00085727		blue	30.8051331
ENSG00000183873	SCN5A	gene	chr3	0.409878978	1.89E-05	0.000895329		yellow	3.233720117
ENSG00000114315	HES1	gene	chr3	0.585474255	1.91E-05	0.000902216		red	5.336106842
ENSG00000145284	SCD5	gene	chr4	0.174621896	1.92E-05	0.000903312
ENSG00000115380	EFEMP1	gene	chr2	0.169718627	1.93E-05	0.000904368
ENSG00000103042	SLC38A7	gene	chr16	-0.160666034	1.97E-05	0.000918475
ENSG00000155090	KLF10	gene	chr8	0.36481141	2.01E-05	0.000934469		red	4.786884631
ENSG00000182199	SHMT2	gene	chr12	-0.169785495	2.03E-05	0.000939721
ENSG00000103381	CPPED1	gene	chr16	-0.211452896	2.04E-05	0.000939944
ENSG00000104825	NFKBIB	gene	chr19	-0.288750843	2.07E-05	0.000948291		turquoise	154.4471676
ENSG00000141068	KSR1	gene	chr17	-0.209566261	2.06E-05	0.000948291
ENSG00000164867	NOS3	gene	chr7	0.280413803	2.12E-05	0.000963559		blue	80.90235586
ENSG00000101670	LIPG	gene	chr18	-0.212405487	2.12E-05	0.000963559
ENSG00000274322	ENSG00000274322	gene	chr20	1.795742691	2.17E-05	0.000983403	KD_MIS_C	yellow	10.44996369
ENSG00000099194	SCD	gene	chr10	-0.108644088	2.19E-05	0.000987746
ENSG00000141338	ABCA8	gene	chr17	0.472612268	2.22E-05	0.001000696		blue	45.41394674
ENSG00000120875	DUSP4	gene	chr8	0.270281129	2.24E-05	0.001003032		blue	88.61857839
ENSG00000166224	SGPL1	gene	chr10	-0.198765137	2.24E-05	0.001003032
ENSG00000102271	KLHL4	gene	chrX	0.313770826	2.26E-05	0.0010086		yellow	16.224406
ENSG00000070404	FSTL3	gene	chr19	-0.337896261	2.38E-05	0.001055448		turquoise	140.4390787
ENSG00000173193	PARP14	gene	chr3	-0.188568014	2.38E-05	0.001055448
ENSG00000159261	CLDN14	gene	chr21	-0.425503843	2.45E-05	0.001081846		turquoise	66.41176582
ENSG00000104774	MAN2B1	gene	chr19	-0.219687259	2.48E-05	0.001089475
ENSG00000135604	STX11	gene	chr6	-0.254030395	2.51E-05	0.001101787		turquoise	170.0667944
ENSG00000110719	TCIRG1	gene	chr11	-0.292256173	2.57E-05	0.001120379		turquoise	59.17803899
ENSG00000137177	KIF13A	gene	chr6	-0.189282136	2.58E-05	0.001120379
ENSG00000099250	NRP1	gene	chr10	0.213667153	2.58E-05	0.001120379
ENSG00000103187	COTL1	gene	chr16	-0.150319349	2.68E-05	0.001160087
ENSG00000099992	TBC1D10A	gene	chr22	-0.390210864	2.79E-05	0.001202139		turquoise	92.77348599
ENSG00000197150	ABCB8	gene	chr7	-0.269729247	2.81E-05	0.001204732		turquoise	17.74370838
ENSG00000166073	GPR176	gene	chr15	-0.238929705	2.82E-05	0.001204732		turquoise	156.4341532
ENSG00000064932	SBNO2	gene	chr19	-0.271569803	2.82E-05	0.001204732		turquoise	169.9745865
ENSG00000113532	ST8SIA4	gene	chr5	0.309641365	2.84E-05	0.001206032		blue	79.18214618
ENSG00000135932	CAB39	gene	chr2	-0.126635752	2.88E-05	0.001219967
ENSG00000143393	PI4KB	gene	chr1	-0.161842646	2.91E-05	0.001228032
ENSG00000118094	TREH	gene	chr11	1.200827637	3.01E-05	0.001267068	KD_MIS_C	red	2.112862613
ENSG00000139946	PELI2	gene	chr14	0.313579788	3.06E-05	0.001276683		blue	87.87204246
ENSG00000126561	STAT5A	gene	chr17	-0.301192433	3.05E-05	0.001276683		turquoise	82.70794564
ENSG00000142875	PRKACB	gene	chr1	0.20266595	3.04E-05	0.001276683
ENSG00000112149	CD83	gene	chr6	-0.994087506	3.08E-05	0.001279441		turquoise	153.5047454
ENSG00000106004	HOXA5	gene	chr7	0.263917008	3.15E-05	0.001305456		blue	84.2958653
ENSG00000065809	FAM107B	gene	chr10	0.17468677	3.16E-05	0.001305456
ENSG00000177685	CRACR2B	gene	chr11	0.501380478	3.22E-05	0.001323713		blue	24.17727237
ENSG00000113594	LIFR	gene	chr5	0.240340607	3.23E-05	0.001323713		blue	60.63544338
ENSG00000040531	CTNS	gene	chr17	-0.216690385	3.24E-05	0.001325293
ENSG00000023330	ALAS1	gene	chr3	-0.128320269	3.28E-05	0.001336603
ENSG00000185507	IRF7	gene	chr11	-0.334637027	3.29E-05	0.00133739		turquoise	156.8371269
ENSG00000107175	CREB3	gene	chr9	-0.205261062	3.42E-05	0.00138697
ENSG00000132003	ZSWIM4	gene	chr19	-0.399945228	3.57E-05	0.001436467		turquoise	132.8535155
ENSG00000122729	ACO1	gene	chr9	-0.158513086	3.56E-05	0.001436467
ENSG00000131018	SYNE1	gene	chr6	-0.208687395	3.77E-05	0.001512955
ENSG00000003436	TFPI	gene	chr2	0.228794905	3.81E-05	0.001523584		blue	74.65094651
ENSG00000163947	ARHGEF3	gene	chr3	0.256576328	3.96E-05	0.001574471		brown	19.65592416
ENSG00000127955	GNAI1	gene	chr7	0.294863474	3.97E-05	0.001574471		yellow	11.3846346
ENSG00000118946	PCDH17	gene	chr13	0.472848384	3.96E-05	0.001574471		blue	70.38365051
ENSG00000171617	ENC1	gene	chr5	0.222744979	4.09E-05	0.001605026		blue	82.92445179
ENSG00000033170	FUT8	gene	chr14	0.156076704	4.09E-05	0.001605026
ENSG00000113552	GNPDA1	gene	chr5	-0.176447455	4.10E-05	0.001605026
ENSG00000008018	PSMB1	gene	chr6	0.190994162	4.09E-05	0.001605026
ENSG00000178882	RFLNA	gene	chr12	-0.479909494	4.18E-05	0.001630098		turquoise	113.3509305
ENSG00000104312	RIPK2	gene	chr8	-0.264466225	4.19E-05	0.001630098		turquoise	133.9475273
ENSG00000133574	GIMAP4	gene	chr7	0.326029151	4.33E-05	0.001680462		yellow	20.05941922
ENSG00000180730	SHISA2	gene	chr13	0.428726659	4.34E-05	0.001680462		blue	84.79542704
ENSG00000197594	ENPP1	gene	chr6	0.31141743	4.41E-05	0.001700868		blue	79.73642275
ENSG00000165029	ABCA1	gene	chr9	-0.394066102	4.78E-05	0.001837824		turquoise	110.9130191
ENSG00000186567	CEACAM19	gene	chr19	-0.433824139	4.87E-05	0.001868941		turquoise	16.93512505
ENSG00000169136	ATF5	gene	chr19	-0.230056154	5.00E-05	0.001914847		turquoise	158.6354789
ENSG00000039523	RIPOR1	gene	chr16	-0.176503701	5.03E-05	0.001918141
ENSG00000133657	ATP13A3	gene	chr3	-0.207639494	5.06E-05	0.001926121
ENSG00000140521	POLG	gene	chr15	-0.178961612	5.10E-05	0.001934913
ENSG00000169247	SH3TC2	gene	chr5	0.372326402	5.21E-05	0.001971696		blue	61.09199943
ENSG00000086015	MAST2	gene	chr1	-0.126214504	5.31E-05	0.002002061
ENSG00000055483	USP36	gene	chr17	-0.194108774	5.35E-05	0.002011799
ENSG00000110697	PITPNM1	gene	chr11	-0.185765356	5.51E-05	0.002063753
ENSG00000175416	CLTB	gene	chr5	-0.208660935	5.72E-05	0.002138474
ENSG00000099917	MED15	gene	chr22	-0.14565134	5.74E-05	0.002138474
ENSG00000206053	JPT2	gene	chr16	-0.125592952	5.85E-05	0.002174577
ENSG00000185432	METTL7A	gene	chr12	0.938750189	5.88E-05	0.002178805		blue	72.30288783
ENSG00000125968	ID1	gene	chr20	0.460213387	6.19E-05	0.002287399		red	4.239323385
ENSG00000176105	YES1	gene	chr18	0.165872882	6.42E-05	0.002365542
ENSG00000152642	GPD1L	gene	chr3	0.24574432	6.53E-05	0.002401103		blue	21.07246359
ENSG00000134824	FADS2	gene	chr11	-0.186497277	6.68E-05	0.002447406
ENSG00000154310	TNIK	gene	chr3	0.177153937	6.70E-05	0.002447406
ENSG00000099860	GADD45B	gene	chr19	0.417762725	6.72E-05	0.00244791		red	4.018308685
ENSG00000178878	APOLD1	gene	chr12	0.316856894	7.08E-05	0.002572417		blue	22.51696762
ENSG00000103966	EHD4	gene	chr15	-0.152129298	7.13E-05	0.002582272
ENSG00000204267	TAP2	gene	chr6	-0.177900023	7.42E-05	0.00268021
ENSG00000135218	CD36	gene	chr7	0.932478665	7.54E-05	0.002717442		yellow	12.8418368
ENSG00000088899	LZTS3	gene	chr20	-0.346054025	7.58E-05	0.002722654		turquoise	155.8868088
ENSG00000005108	THSD7A	gene	chr7	0.39410938	7.61E-05	0.002726716		brown	13.11271072
ENSG00000113645	WWC1	gene	chr5	-1.272186288	8.05E-05	0.002876117	KD_MIS_C	turquoise	92.03243051
ENSG00000135547	HEY2	gene	chr6	0.450886946	8.20E-05	0.002913034		blue	58.45960221
ENSG00000178950	GAK	gene	chr4	-0.214068594	8.20E-05	0.002913034
ENSG00000103018	CYB5B	gene	chr16	0.13367816	8.30E-05	0.002941047
ENSG00000176597	B3GNT5	gene	chr3	-0.179297545	8.40E-05	0.00296799
ENSG00000198911	SREBF2	gene	chr22	-0.160469862	8.42E-05	0.002968081
ENSG00000170385	SLC30A1	gene	chr1	0.151954137	8.51E-05	0.002990489
ENSG00000111912	NCOA7	gene	chr6	-0.217080347	8.64E-05	0.003030256
ENSG00000101596	SMCHD1	gene	chr18	0.223949178	8.94E-05	0.003125752		blue	67.60288974
ENSG00000141504	SAT2	gene	chr17	0.331014597	9.15E-05	0.003187613		brown	6.572849048
ENSG00000182287	AP1S2	gene	chrX	0.197609082	9.17E-05	0.003187613
ENSG00000128335	APOL2	gene	chr22	-0.187143021	9.41E-05	0.003264906
ENSG00000167972	ABCA3	gene	chr16	-0.193956314	9.44E-05	0.003265984
ENSG00000145335	SNCA	gene	chr4	0.23518787	0.000100007	0.003449692		yellow	7.130802338
ENSG00000119714	GPR68	gene	chr14	-0.670206319	0.000100679	0.003454529		turquoise	143.599448
ENSG00000132109	TRIM21	gene	chr11	-0.243593335	0.00010054	0.003454529		turquoise	150.3902925
ENSG00000143382	ADAMTSL4	gene	chr1	-0.369393068	0.000107535	0.003680015		turquoise	25.37945821
ENSG00000168067	MAP4K2	gene	chr11	-0.186868462	0.000109162	0.003725883
ENSG00000112299	VNN1	gene	chr6	-1.302946156	0.000110321	0.003755564	KD_MIS_C	turquoise	117.9213586
ENSG00000184014	DENND5A	gene	chr11	-0.09924024	0.000110669	0.003757519
ENSG00000178685	PARP10	gene	chr8	-0.263036837	0.000113931	0.003858201		turquoise	169.8675108
ENSG00000128849	CGNL1	gene	chr15	0.249679377	0.000117486	0.003968197		blue	61.64728735
ENSG00000156535	CD109	gene	chr6	0.182995658	0.000117798	0.003968418
ENSG00000163751	CPA3	gene	chr3	0.664746602	0.00012112	0.004069766		brown	8.589422943
ENSG00000243156	MICAL3	gene	chr22	-0.148411961	0.000129385	0.00433624
ENSG00000143575	HAX1	gene	chr1	0.200483543	0.000132651	0.004434252
ENSG00000163513	TGFBR2	gene	chr3	-0.12921925	0.00013803	0.004602172
ENSG00000072571	HMMR	gene	chr5	0.289876717	0.000138989	0.004622283		blue	84.59975601
ENSG00000040487	SLC66A1	gene	chr1	-0.30000052	0.000142517	0.004727482		turquoise	117.1927168
ENSG00000026036	RTEL1-TNFRSF6B	gene	chr20	-0.403408814	0.000142895	0.004727921		green	4.873919603
ENSG00000119508	NR4A3	gene	chr9	-0.862702705	0.000143834	0.004736733		turquoise	142.813085
ENSG00000124216	SNAI1	gene	chr20	0.504976755	0.000143892	0.004736733		red	4.686171348
ENSG00000112419	PHACTR2	gene	chr6	0.155176042	0.000144595	0.004747832
ENSG00000151276	MAGI1	gene	chr3	0.265907091	0.000149595	0.004899602		blue	65.04733728
ENSG00000104812	GYS1	gene	chr19	-0.144883818	0.000150375	0.004912762
ENSG00000140859	KIFC3	gene	chr16	-0.23219512	0.000152214	0.004960339		turquoise	71.78159615
ENSG00000159322	ADPGK	gene	chr15	-0.144897128	0.000157439	0.00511774
ENSG00000105325	FZR1	gene	chr19	-0.187752226	0.000159463	0.005170591
ENSG00000154803	FLCN	gene	chr17	-0.27173906	0.000163101	0.005272831		turquoise	129.6385953
ENSG00000118985	ELL2	gene	chr5	-0.192619141	0.000163429	0.005272831
ENSG00000078399	HOXA9	gene	chr7	0.259611016	0.000165029	0.005310142		blue	36.01483168
ENSG00000176788	BASP1	gene	chr5	-0.167640552	0.000165405	0.005310142
ENSG00000082497	SERTAD4	gene	chr1	0.36689746	0.000166589	0.005334977		blue	69.66603951
ENSG00000181982	CCDC149	gene	chr4	0.400864102	0.000167156	0.005339943		yellow	9.396615598
ENSG00000116396	KCNC4	gene	chr1	0.19826477	0.000168165	0.005358975
ENSG00000137877	SPTBN5	gene	chr15	-0.294213652	0.000169435	0.005386197		turquoise	46.76153885
ENSG00000079150	FKBP7	gene	chr2	0.394241065	0.000171166	0.005427919		blue	60.07407302
ENSG00000211448	DIO2	gene	chr14	-0.323082658	0.000173997	0.005504257		turquoise	26.83593883
ENSG00000105397	TYK2	gene	chr19	-0.177469764	0.000176068	0.005556217
ENSG00000151014	NOCT	gene	chr4	-0.322589623	0.000177374	0.005583835		turquoise	90.26918572
ENSG00000157873	TNFRSF14	gene	chr1	-0.311904839	0.000183114	0.005750566		turquoise	164.825592
ENSG00000138760	SCARB2	gene	chr4	0.207639064	0.000185859	0.005822679
ENSG00000187231	SESTD1	gene	chr2	0.174255706	0.00018712	0.005848056
ENSG00000163661	PTX3	gene	chr3	-0.321086188	0.00018957	0.005910386		turquoise	150.0517056
ENSG00000106006	HOXA6	gene	chr7	0.498352509	0.000195783	0.006089472		blue	49.25672219
ENSG00000103335	PIEZO1	gene	chr16	-0.265036704	0.000196641	0.006098416		turquoise	97.22560958
ENSG00000139289	PHLDA1	gene	chr12	-0.192264994	0.000197011	0.006098416
ENSG00000079257	LXN	gene	chr3	0.333457772	0.000203403	0.006281292		yellow	13.33133056
ENSG00000169851	PCDH7	gene	chr4	0.452181963	0.000207906	0.006405088		blue	74.91058508
ENSG00000164983	TMEM65	gene	chr8	0.1860262	0.000214625	0.006596426
ENSG00000085449	WDFY1	gene	chr2	-0.115819115	0.000217372	0.006665047
ENSG00000185022	MAFF	gene	chr22	-0.22307441	0.000221196	0.006739665		turquoise	150.2636824
ENSG00000129422	MTUS1	gene	chr8	0.316218794	0.000221884	0.006739665		yellow	18.24290183
ENSG00000131759	RARA	gene	chr17	0.137557751	0.00022177	0.006739665
ENSG00000116521	SCAMP3	gene	chr1	-0.21506712	0.000220928	0.006739665
ENSG00000118407	FILIP1	gene	chr6	0.460431185	0.0002245	0.0068032		yellow	12.65039484
ENSG00000109475	RPL34	gene	chr4	0.291037229	0.000226591	0.006850534		brown	31.31721016
ENSG00000092010	PSME1	gene	chr14	-0.161428562	0.000228346	0.006887555
ENSG00000166507	NDST2	gene	chr10	-0.208332365	0.000237767	0.007155085
ENSG00000154767	XPC	gene	chr3	-0.203265726	0.00023851	0.007160835
ENSG00000261221	ZNF865	gene	chr19	-0.238462246	0.00024328	0.007287157		turquoise	17.96416765
ENSG00000135363	LMO2	gene	chr11	0.353520525	0.00024528	0.00733015		yellow	14.27860524
ENSG00000067225	PKM	gene	chr15	-0.094608914	0.000246627	0.007353466
ENSG00000172432	GTPBP2	gene	chr6	-0.184015848	0.000248204	0.007366646
ENSG00000115896	PLCL1	gene	chr2	0.19396458	0.000248205	0.007366646
ENSG00000117528	ABCD3	gene	chr1	0.177470963	0.000251851	0.007457788
ENSG00000184922	FMNL1	gene	chr17	-0.898195267	0.000252975	0.007460166		turquoise	105.7744874
ENSG00000149798	CDC42EP2	gene	chr11	-0.140262307	0.000253082	0.007460166
ENSG00000188157	AGRN	gene	chr1	-0.30043154	0.000258852	0.007596062		turquoise	162.9008336
ENSG00000175573	C11orf68	gene	chr11	-0.270153989	0.000258863	0.007596062		turquoise	120.4287868
ENSG00000078081	LAMP3	gene	chr3	-0.454869843	0.000260713	0.007615869		turquoise	149.5844183
ENSG00000164405	UQCRQ	gene	chr5	0.388726264	0.000260677	0.007615869		brown	38.33085342
ENSG00000105835	NAMPT	gene	chr7	0.234804041	0.000262908	0.007647966		brown	30.39100201
ENSG00000100139	MICALL1	gene	chr22	-0.16881521	0.000262991	0.007647966
ENSG00000222047	C10orf55	gene	chr10	-0.422499472	0.00026732	0.007756456		turquoise	48.63357222
ENSG00000138678	GPAT3	gene	chr4	0.45319997	0.000269412	0.007799714		brown	25.44225952
ENSG00000018408	WWTR1	gene	chr3	0.252060763	0.000271356	0.007838515		yellow	18.22821149
ENSG00000163659	TIPARP	gene	chr3	0.227032072	0.000276431	0.00793176		blue	22.28609519
ENSG00000105971	CAV2	gene	chr7	0.179106217	0.000276006	0.00793176
ENSG00000157557	ETS2	gene	chr21	-0.140821852	0.000277031	0.00793176
ENSG00000196923	PDLIM7	gene	chr5	-0.199368996	0.000276226	0.00793176
ENSG00000144118	RALB	gene	chr2	0.245753662	0.000278329	0.007951382		yellow	14.56602262
ENSG00000105137	SYDE1	gene	chr19	-0.252359883	0.000280858	0.008006005		turquoise	55.09629492
ENSG00000128606	LRRC17	gene	chr7	0.242753749	0.000283034	0.00805033		blue	61.28924035
ENSG00000067798	NAV3	gene	chr12	-0.193865304	0.000286389	0.008127933
ENSG00000179832	MROH1	gene	chr8	-0.291876493	0.000290293	0.00821345		turquoise	120.5338665
ENSG00000152784	PRDM8	gene	chr4	-0.326219739	0.000291193	0.00821345		turquoise	152.6280805
ENSG00000142655	PEX14	gene	chr1	-0.213936112	0.000291302	0.00821345
ENSG00000183722	LHFPL6	gene	chr13	-0.232265727	0.00029766	0.008374522		turquoise	105.4313639
ENSG00000139370	SLC15A4	gene	chr12	-0.25837092	0.000302888	0.008503165		turquoise	128.3075203
ENSG00000128805	ARHGAP22	gene	chr10	-0.228543469	0.000308	0.008609389		turquoise	137.7058479
ENSG00000090263	MRPS33	gene	chr7	0.368618766	0.000307453	0.008609389		brown	13.82206404
ENSG00000161791	FMNL3	gene	chr12	-0.169050498	0.000322393	0.008976671
ENSG00000198959	TGM2	gene	chr20	0.198285932	0.000322523	0.008976671
ENSG00000167987	VPS37C	gene	chr11	-0.24560787	0.000328512	0.00910778		turquoise	162.8018545
ENSG00000171566	PLRG1	gene	chr4	0.174024101	0.000328638	0.00910778
ENSG00000197045	GMFB	gene	chr14	0.175233469	0.000330421	0.009137654
ENSG00000270629	NBPF14	gene	chr1	-0.197594155	0.000331992	0.009161579
ENSG00000130309	COLGALT1	gene	chr19	-0.251172763	0.000336865	0.0092763		turquoise	141.786486
ENSG00000062822	POLD1	gene	chr19	-0.259867909	0.000339038	0.009316373		green	3.83513234
ENSG00000137710	RDX	gene	chr11	0.206703615	0.000340991	0.009350223
ENSG00000137767	SQOR	gene	chr15	-0.235488736	0.000348968	0.009528656		turquoise	154.618038
ENSG00000027697	IFNGR1	gene	chr6	-0.203137361	0.000348761	0.009528656
ENSG00000122481	RWDD3	gene	chr1	0.405085311	0.00035533	0.009681989		brown	7.833216211
ENSG00000171155	C1GALT1C1	gene	chrX	0.258608356	0.00036051	0.009782033		brown	40.81086925
ENSG00000124721	DNAH8	gene	chr6	0.442281977	0.000359803	0.009782033		blue	83.02775976
ENSG00000039650	PNKP	gene	chr19	-0.170908527	0.000364184	0.009861101
ENSG00000182858	ALG12	gene	chr22	-0.233921223	0.000366295	0.009897588		turquoise	41.72034113
ENSG00000169398	PTK2	gene	chr8	0.106007819	0.00037429	0.010092605
ENSG00000197747	S100A10	gene	chr1	0.222718038	0.00037945	0.0102105		brown	34.33605903
ENSG00000164830	OXR1	gene	chr8	0.23965976	0.000381557	0.010245954		brown	23.94709206
ENSG00000079459	FDFT1	gene	chr8	-0.132679015	0.0004002	0.010724365
ENSG00000087253	LPCAT2	gene	chr16	0.189624076	0.000402484	0.010763338
ENSG00000140044	JDP2	gene	chr14	-0.614085996	0.000403781	0.010775808		turquoise	54.83730095
ENSG00000161940	BCL6B	gene	chr17	-0.181708282	0.00040653	0.010805631
ENSG00000141424	SLC39A6	gene	chr18	-0.177109553	0.000406565	0.010805631
ENSG00000183963	SMTN	gene	chr22	-0.117783835	0.000409218	0.010853904
ENSG00000197535	MYO5A	gene	chr15	0.147005405	0.000414928	0.010982877
ENSG00000111144	LTA4H	gene	chr12	0.161444362	0.000417034	0.011016155
ENSG00000166333	ILK	gene	chr11	-0.137922214	0.000423306	0.011159091
ENSG00000173040	EVC2	gene	chr4	-0.26879044	0.000446565	0.011748385		turquoise	111.7138636
ENSG00000103126	AXIN1	gene	chr16	-0.217756083	0.000456827	0.011994013
ENSG00000172216	CEBPB	gene	chr20	-0.453920534	0.000467091	0.012238718		turquoise	113.5008365
ENSG00000188483	IER5L	gene	chr9	0.390067811	0.000469185	0.012268807		blue	40.07090842
ENSG00000151135	TMEM263	gene	chr12	0.140267779	0.000475972	0.01242125
ENSG00000171992	SYNPO	gene	chr5	-0.130790687	0.00047853	0.012462925
ENSG00000100368	CSF2RB	gene	chr22	-0.2114772	0.000482268	0.012535105
ENSG00000162066	AMDHD2	gene	chr16	-0.265479303	0.000485683	0.012595085		turquoise	130.9621278
ENSG00000176155	CCDC57	gene	chr17	-0.237722142	0.000487489	0.012595085		turquoise	11.79560442
ENSG00000092969	TGFB2	gene	chr1	-0.388625207	0.000487106	0.012595085		turquoise	9.643766138
ENSG00000152457	DCLRE1C	gene	chr10	-0.286516398	0.000498023	0.012841678		green	2.217428551
ENSG00000130714	POMT1	gene	chr9	-0.187219196	0.000505859	0.01301783
ENSG00000186472	PCLO	gene	chr7	0.500561613	0.000516823	0.01327366		brown	14.33636994
ENSG00000106546	AHR	gene	chr7	0.213361008	0.000523263	0.013412495
ENSG00000002834	LASP1	gene	chr17	-0.136232164	0.000525393	0.01344053
ENSG00000143742	SRP9	gene	chr1	0.248809911	0.000527531	0.013468662		yellow	9.923781642
ENSG00000142227	EMP3	gene	chr19	-0.228055346	0.000529801	0.013500035		turquoise	164.7511743
ENSG00000157870	PRXL2B	gene	chr1	-0.264000631	0.000533553	0.01355212		turquoise	140.2770813
ENSG00000169032	MAP2K1	gene	chr15	-0.13472273	0.000533935	0.01355212
ENSG00000135636	DYSF	gene	chr2	0.232386642	0.000536069	0.013553234		yellow	9.222423492
ENSG00000154134	ROBO3	gene	chr11	-0.174859937	0.000535951	0.013553234
ENSG00000110900	TSPAN11	gene	chr12	0.369969108	0.000546752	0.013796446		blue	80.77408052
ENSG00000138162	TACC2	gene	chr10	0.218816326	0.000567612	0.014294996
ENSG00000151491	EPS8	gene	chr12	0.277558157	0.000569101	0.014304723		blue	75.55800134
ENSG00000055813	CCDC85A	gene	chr2	-0.314494248	0.000581629	0.014585817		turquoise	26.39606538
ENSG00000197965	MPZL1	gene	chr1	-0.102613855	0.000582533	0.014585817
ENSG00000163683	SMIM14	gene	chr4	0.221365627	0.000584827	0.014615032		blue	31.51120879
ENSG00000086200	IPO11	gene	chr5	0.15069595	0.000586665	0.014624442
ENSG00000008988	RPS20	gene	chr8	0.205366734	0.000587458	0.014624442
ENSG00000063601	MTMR1	gene	chrX	-0.155118861	0.000589449	0.014645894
ENSG00000196935	SRGAP1	gene	chr12	-0.190371266	0.000591523	0.014669312
ENSG00000116285	ERRFI1	gene	chr1	0.215207	0.000596816	0.014772333
ENSG00000164543	STK17A	gene	chr7	0.18917476	0.000607267	0.015002386
ENSG00000137962	ARHGAP29	gene	chr1	0.135791423	0.000610043	0.015042305
ENSG00000124749	COL21A1	gene	chr6	1.475163375	0.000622621	0.015323317	KD_MIS_C	blue	37.29624338
ENSG00000075223	SEMA3C	gene	chr7	-0.719599473	0.000630845	0.015496329		turquoise	124.7321042
ENSG00000173918	C1QTNF1	gene	chr17	-0.944572727	0.00064191	0.015668605		turquoise	35.60088101
ENSG00000141753	IGFBP4	gene	chr17	0.301506347	0.000642691	0.015668605		blue	67.86535633
ENSG00000198420	TCAF1	gene	chr7	0.227976322	0.000641806	0.015668605		yellow	14.14983431
ENSG00000205542	TMSB4X	gene	chrX	0.17542714	0.000639606	0.015668605
ENSG00000125378	BMP4	gene	chr14	0.195288775	0.000643952	0.015669894
ENSG00000160209	PDXK	gene	chr21	-0.215400264	0.000647515	0.015727091
ENSG00000136274	NACAD	gene	chr7	-0.211135234	0.00064977	0.015752362
ENSG00000187688	TRPV2	gene	chr17	-0.376360734	0.000652523	0.015787015		turquoise	166.0530511
ENSG00000137221	TJAP1	gene	chr6	-0.213856701	0.000653634	0.015787015
ENSG00000225697	SLC26A6	gene	chr3	-0.267464649	0.000662743	0.015977282		green	4.754446821
ENSG00000146757	ZNF92	gene	chr7	0.28260353	0.000671403	0.016156018		blue	26.57969244
ENSG00000070214	SLC44A1	gene	chr9	0.122013045	0.000696539	0.016729838
ENSG00000170667	RASA4B	gene	chr7	-0.548720231	0.00070154	0.016787777		turquoise	141.5807065
ENSG00000155463	OXA1L	gene	chr14	-0.160284467	0.000700819	0.016787777
ENSG00000152229	PSTPIP2	gene	chr18	-0.229449647	0.00070519	0.01684403		turquoise	101.9693039
ENSG00000136158	SPRY2	gene	chr13	-0.241395302	0.000711256	0.016895591		turquoise	58.81221583
ENSG00000198258	UBL5	gene	chr19	0.376328822	0.000708784	0.016895591		brown	42.96337249
ENSG00000163762	TM4SF18	gene	chr3	0.197497379	0.000710978	0.016895591
ENSG00000156521	TYSND1	gene	chr10	-0.340556904	0.000713981	0.016910917		turquoise	28.14320124
ENSG00000111266	DUSP16	gene	chr12	-0.181995101	0.000715813	0.016910917
ENSG00000111674	ENO2	gene	chr12	-0.132994175	0.000714638	0.016910917
ENSG00000172638	EFEMP2	gene	chr11	-0.158118897	0.000722185	0.017030425
ENSG00000184557	SOCS3	gene	chr17	0.390367503	0.000734103	0.017262477		red	2.868653553
ENSG00000110218	PANX1	gene	chr11	-0.173826414	0.000734687	0.017262477
ENSG00000163814	CDCP1	gene	chr3	-0.280701998	0.000737831	0.017305015		turquoise	145.2635012
ENSG00000154188	ANGPT1	gene	chr8	0.785984862	0.00074369	0.017394774		blue	66.51957271
ENSG00000137809	ITGA11	gene	chr15	0.323935354	0.000744817	0.017394774		blue	67.12156726
ENSG00000125845	BMP2	gene	chr20	-0.215908094	0.000745682	0.017394774
ENSG00000142937	RPS8	gene	chr1	0.28748377	0.000758402	0.017659729		brown	25.57995902
ENSG00000185088	RPS27L	gene	chr15	0.241345679	0.000763633	0.017749683		brown	27.46336247
ENSG00000159307	SCUBE1	gene	chr22	0.415728296	0.00076917	0.017836723		blue	71.44455411
ENSG00000131507	NDFIP1	gene	chr5	0.107641462	0.000770217	0.017836723
ENSG00000148516	ZEB1	gene	chr10	0.174365153	0.000771504	0.017836723
ENSG00000173272	MZT2A	gene	chr2	0.271202402	0.000773146	0.017842889		brown	16.26012758
ENSG00000205177	C11orf91	gene	chr11	-0.743879467	0.000777714	0.017895175		turquoise	10.8832815
ENSG00000069424	KCNAB2	gene	chr1	0.800358611	0.000779551	0.017895175		blue	16.34089755
ENSG00000139187	KLRG1	gene	chr12	0.596015348	0.0007793	0.017895175		yellow	7.537103435
ENSG00000110911	SLC11A2	gene	chr12	-0.142378512	0.000781653	0.017911729
ENSG00000070087	PFN2	gene	chr3	0.128308762	0.000785291	0.017963358
ENSG00000178695	KCTD12	gene	chr13	0.212812963	0.000794744	0.018147588
ENSG00000143162	CREG1	gene	chr1	-0.302440848	0.000809433	0.018418162		turquoise	112.8783554
ENSG00000196187	TMEM63A	gene	chr1	-0.172362146	0.000808438	0.018418162
ENSG00000184677	ZBTB40	gene	chr1	-0.122696662	0.000819848	0.018622464
ENSG00000116161	CACYBP	gene	chr1	0.243475765	0.000826777	0.018625692		brown	29.31653559
ENSG00000160972	PPP1R16A	gene	chr8	-0.2210484	0.000828356	0.018625692		turquoise	60.90488264
ENSG00000180592	SKIDA1	gene	chr10	0.618387737	0.00083266	0.018625692		red	2.810670766
ENSG00000126903	SLC10A3	gene	chrX	-0.22997316	0.000831523	0.018625692		turquoise	121.8683638
ENSG00000205323	SARNP	gene	chr12	0.213737148	0.000832915	0.018625692
ENSG00000142910	TINAGL1	gene	chr1	0.18396987	0.000830813	0.018625692
ENSG00000140416	TPM1	gene	chr15	-0.181989406	0.000826476	0.018625692
ENSG00000026025	VIM	gene	chr10	-0.129633268	0.000832492	0.018625692
ENSG00000167685	ZNF444	gene	chr19	-0.199472512	0.000828881	0.018625692
ENSG00000179862	CITED4	gene	chr1	-0.458706684	0.000841473	0.018784684		turquoise	120.9789721
ENSG00000114200	BCHE	gene	chr3	0.286189478	0.000846223	0.018858272		yellow	11.75896153
ENSG00000128284	APOL3	gene	chr22	-0.344080752	0.000854322	0.019006109		turquoise	138.3753374
ENSG00000136111	TBC1D4	gene	chr13	0.124333647	0.000858744	0.019071762
ENSG00000113448	PDE4D	gene	chr5	0.186645579	0.000861591	0.019102272
ENSG00000129933	MAU2	gene	chr19	-0.156952712	0.000870547	0.019267916
ENSG00000138600	SPPL2A	gene	chr15	-0.144460512	0.000876722	0.019371523
ENSG00000141458	NPC1	gene	chr18	-0.180141171	0.000895174	0.01971206
ENSG00000140474	ULK3	gene	chr15	-0.195945814	0.000893714	0.01971206
ENSG00000197043	ANXA6	gene	chr5	-0.131939132	0.000898538	0.019752609
ENSG00000137033	IL33	gene	chr9	1.18907487	0.000908345	0.019915107	KD_MIS_C	yellow	3.80041731
ENSG00000189403	HMGB1	gene	chr13	0.178135283	0.000909192	0.019915107
ENSG00000169764	UGP2	gene	chr2	0.195658988	0.000910536	0.019915107
ENSG00000151692	RNF144A	gene	chr2	0.329585869	0.000912102	0.01991577		blue	49.04308476
ENSG00000183087	GAS6	gene	chr13	-0.236423344	0.000918646	0.019957846		turquoise	21.72957315
ENSG00000156467	UQCRB	gene	chr8	0.399708	0.000918602	0.019957846		brown	33.70103598
ENSG00000064995	TAF11	gene	chr6	0.187800988	0.000918019	0.019957846
ENSG00000089060	SLC8B1	gene	chr12	-0.190018739	0.000943784	0.020469698
ENSG00000029993	HMGB3	gene	chrX	0.215735492	0.000948688	0.020541705
ENSG00000171345	KRT19	gene	chr17	0.348746328	0.000956847	0.020670043		blue	34.3299288
ENSG00000133028	SCO1	gene	chr17	0.167057518	0.000959396	0.020670043
ENSG00000104549	SQLE	gene	chr8	-0.16230266	0.00095798	0.020670043
ENSG00000083799	CYLD	gene	chr16	-0.161699859	0.000994418	0.021389059
ENSG00000178719	GRINA	gene	chr8	-0.173820225	0.000996789	0.021404554
ENSG00000116106	EPHA4	gene	chr2	0.129427509	0.001000458	0.021447838
ENSG00000152217	SETBP1	gene	chr18	0.398539253	0.001004488	0.021474722		yellow	14.11632739
ENSG00000167767	KRT80	gene	chr12	0.201791019	0.001005024	0.021474722
ENSG00000101194	SLC17A9	gene	chr20	-0.270445111	0.001013371	0.021617481		turquoise	72.81809946
ENSG00000117859	OSBPL9	gene	chr1	0.154294836	0.001019385	0.02171005
ENSG00000185359	HGS	gene	chr17	-0.182278045	0.001021506	0.021719566
ENSG00000109390	NDUFC1	gene	chr4	0.279497914	0.001029491	0.0218178		yellow	4.164251932
ENSG00000169180	XPO6	gene	chr16	-0.164478232	0.001028085	0.0218178
ENSG00000242802	AP5Z1	gene	chr7	-0.308371118	0.001036851	0.021832581		turquoise	85.60592896
ENSG00000272325	NUDT3	gene	chr6	0.151792789	0.001034954	0.021832581
ENSG00000241878	PISD	gene	chr22	-0.178932291	0.001035513	0.021832581
ENSG00000127838	PNKD	gene	chr2	-0.193823278	0.001036921	0.021832581
ENSG00000110318	CEP126	gene	chr11	0.349728417	0.001044275	0.021951769		blue	66.06643921
ENSG00000130762	ARHGEF16	gene	chr1	-0.662718989	0.001060956	0.022266335		turquoise	109.3389949
ENSG00000137713	PPP2R1B	gene	chr11	-0.127319374	0.001063525	0.022284205
ENSG00000026950	BTN3A1	gene	chr6	-0.242057412	0.001067888	0.02233953		turquoise	125.8779639
ENSG00000167508	MVD	gene	chr16	-0.246450875	0.001076261	0.022478438		turquoise	19.87217678
ENSG00000165801	ARHGEF40	gene	chr14	-0.286726365	0.001080376	0.022491927		turquoise	146.9983527
ENSG00000166598	HSP90B1	gene	chr12	0.270237183	0.00107887	0.022491927		brown	44.65502955
ENSG00000178038	ALS2CL	gene	chr3	-0.335203317	0.001089238	0.022605528		turquoise	156.7324871
ENSG00000134986	NREP	gene	chr5	0.184693583	0.001089318	0.022605528
ENSG00000103005	USB1	gene	chr16	-0.184465606	0.001104316	0.022880148
ENSG00000169418	NPR1	gene	chr1	1.125818073	0.001109416	0.022927582	KD_MIS_C	blue	61.20086956
ENSG00000198208	RPS6KL1	gene	chr14	-0.242870295	0.00111177	0.022927582		turquoise	107.054376
ENSG00000104408	EIF3E	gene	chr8	0.119707801	0.001111908	0.022927582
ENSG00000125657	TNFSF9	gene	chr19	-0.420522966	0.001135853	0.023384153		turquoise	134.7040459
ENSG00000111348	ARHGDIB	gene	chr12	0.165514223	0.001139588	0.023423868
ENSG00000185813	PCYT2	gene	chr17	-0.20975529	0.00114579	0.023514083
ENSG00000188735	TMEM120B	gene	chr12	-0.205682224	0.001149489	0.023538312
ENSG00000167962	ZNF598	gene	chr16	-0.199552901	0.001150601	0.023538312
ENSG00000240065	PSMB9	gene	chr6	-0.699751082	0.001160669	0.023706899		turquoise	178.6251958
ENSG00000197563	PIGN	gene	chr18	0.125538287	0.001164573	0.023711954
ENSG00000072501	SMC1A	gene	chrX	0.144236484	0.001164355	0.023711954
ENSG00000215472	RPL17-C18orf32	gene	chr18	1.231524831	0.001168737	0.023759436	KD_MIS_C	brown	21.96739775
ENSG00000175040	CHST2	gene	chr3	-0.281987555	0.001172117	0.023790867		turquoise	108.6888403
ENSG00000102802	MEDAG	gene	chr13	0.26407083	0.001178791	0.023840819		blue	85.43522997
ENSG00000172915	NBEA	gene	chr13	0.234693779	0.001179949	0.023840819		blue	22.80295131
ENSG00000176915	ANKLE2	gene	chr12	-0.121617189	0.001181931	0.023840819
ENSG00000164754	RAD21	gene	chr8	0.148234474	0.001181853	0.023840819
ENSG00000100784	RPS6KA5	gene	chr14	0.361417791	0.001189559	0.023957413		blue	53.20035853
ENSG00000147416	ATP6V1B2	gene	chr8	-0.125959643	0.001198328	0.024062185
ENSG00000198945	L3MBTL3	gene	chr6	0.177663732	0.001198471	0.024062185
ENSG00000152818	UTRN	gene	chr6	0.22940428	0.001209029	0.024236635		yellow	16.52804345
ENSG00000115738	ID2	gene	chr2	0.496586213	0.001216349	0.024308232		red	4.180196961
ENSG00000152377	SPOCK1	gene	chr5	0.155098441	0.001215497	0.024308232
ENSG00000043143	JADE2	gene	chr5	-0.14919454	0.001221872	0.024381036
ENSG00000162522	KIAA1522	gene	chr1	-0.178503153	0.001232171	0.024511123
ENSG00000164040	PGRMC2	gene	chr4	0.169533375	0.001230738	0.024511123
ENSG00000167657	DAPK3	gene	chr19	-0.19447145	0.001234771	0.024525243
ENSG00000168003	SLC3A2	gene	chr11	-0.201008808	0.001242741	0.024645797
ENSG00000137154	RPS6	gene	chr9	0.225934948	0.001260235	0.024840799		brown	46.44694307
ENSG00000196562	SULF2	gene	chr20	0.260771667	0.00125689	0.024840799		yellow	7.897117373
ENSG00000168884	TNIP2	gene	chr4	-0.225332749	0.001255001	0.024840799		turquoise	135.7176924
ENSG00000101294	HM13	gene	chr20	-0.125318094	0.001259469	0.024840799
ENSG00000127184	COX7C	gene	chr5	0.312299864	0.001271035	0.024902098		brown	34.36754728
ENSG00000165943	MOAP1	gene	chr14	0.225807378	0.001273656	0.024902098		grey	0.601276727
ENSG00000101974	ATP11C	gene	chrX	0.187490708	0.001274865	0.024902098
ENSG00000173281	PPP1R3B	gene	chr8	0.197489179	0.001265568	0.024902098
ENSG00000198742	SMURF1	gene	chr7	-0.140599313	0.001268476	0.024902098
ENSG00000179456	ZBTB18	gene	chr1	0.158114758	0.001270952	0.024902098
ENSG00000170545	SMAGP	gene	chr12	0.165261549	0.001282807	0.025019555
ENSG00000106665	CLIP2	gene	chr7	-0.209612259	0.001291611	0.025153449
ENSG00000089009	RPL6	gene	chr12	0.278601415	0.0013206	0.025679424		brown	47.3523639
ENSG00000067704	IARS2	gene	chr1	0.138847615	0.001323049	0.025688532
ENSG00000050165	DKK3	gene	chr11	-0.141572929	0.001330833	0.025748547
ENSG00000064393	HIPK2	gene	chr7	0.169035608	0.001329305	0.025748547
ENSG00000135919	SERPINE2	gene	chr2	-0.189180713	0.001332095	0.025748547
ENSG00000137727	ARHGAP20	gene	chr11	0.292066659	0.00133607	0.025768062		blue	62.90644667
ENSG00000135723	FHOD1	gene	chr16	-0.147701563	0.001337078	0.025768062
ENSG00000126822	PLEKHG3	gene	chr14	-0.354569656	0.001344158	0.025829895		turquoise	19.5121993
ENSG00000170485	NPAS2	gene	chr2	0.1367693	0.00134427	0.025829895
ENSG00000142330	CAPN10	gene	chr2	-0.222331869	0.001357059	0.025999153		turquoise	20.06748103
ENSG00000169241	SLC50A1	gene	chr1	-0.214253891	0.001357088	0.025999153
ENSG00000176974	SHMT1	gene	chr17	0.239180992	0.00136116	0.026038719		blue	49.03000084
ENSG00000007376	RPUSD1	gene	chr16	-0.230362062	0.001370594	0.02618057		turquoise	22.3231984
ENSG00000115365	LANCL1	gene	chr2	0.156510122	0.001377986	0.026283049
ENSG00000171246	NPTX1	gene	chr17	-0.35921596	0.001387754	0.026430508		turquoise	75.04055997
ENSG00000102010	BMX	gene	chrX	0.255956671	0.001390202	0.026438291		blue	39.37998012
ENSG00000011052	NME1-NME2	gene	chr17	-0.619671837	0.001397605	0.02654018		green	0.899042637
ENSG00000179820	MYADM	gene	chr19	0.180296286	0.00140942	0.026725414
ENSG00000186395	KRT10	gene	chr17	0.476827664	0.001421365	0.026912565		brown	37.46475441
ENSG00000156011	PSD3	gene	chr8	0.152013099	0.001432689	0.027087426
ENSG00000092098	RNF31	gene	chr14	-0.163696947	0.001461117	0.027584694
ENSG00000100097	LGALS1	gene	chr22	-0.230518161	0.001465536	0.027627909		turquoise	125.1733606
ENSG00000069122	ADGRF5	gene	chr6	0.21590059	0.001510996	0.028365715
ENSG00000142634	EFHD2	gene	chr1	-0.190457041	0.001514523	0.028365715
ENSG00000059122	FLYWCH1	gene	chr16	-0.180564598	0.001511866	0.028365715
ENSG00000170989	S1PR1	gene	chr1	-0.142625905	0.001515299	0.028365715
ENSG00000100647	SUSD6	gene	chr14	-0.16514962	0.001515709	0.028365715
ENSG00000104907	TRMT1	gene	chr19	-0.175419519	0.001517795	0.028365715
ENSG00000102901	CENPT	gene	chr16	-0.208581016	0.001522092	0.028405086
ENSG00000099821	POLRMT	gene	chr19	-0.200665512	0.001527845	0.028471484
ENSG00000186767	SPIN4	gene	chrX	0.231628304	0.001531217	0.028493386		blue	73.98734123
ENSG00000168385	SEPTIN2	gene	chr2	0.088711427	0.001539448	0.028605499
ENSG00000146376	ARHGAP18	gene	chr6	0.222032164	0.001543418	0.028638249		brown	23.91839301
ENSG00000104518	GSDMD	gene	chr8	-0.163889985	0.001545809	0.028641641
ENSG00000087338	GMCL1	gene	chr2	0.182026919	0.001548809	0.028656288
ENSG00000113369	ARRDC3	gene	chr5	0.341209703	0.00155232	0.028680325		yellow	13.33607564
ENSG00000136048	DRAM1	gene	chr12	-0.128141067	0.001562175	0.028744171
ENSG00000188566	NDOR1	gene	chr9	-0.213363938	0.001560403	0.028744171
ENSG00000065923	SLC9A7	gene	chrX	0.196404893	0.001562424	0.028744171
ENSG00000129636	ITFG1	gene	chr16	0.184015078	0.001564813	0.028747352
ENSG00000145425	RPS3A	gene	chr4	0.239159086	0.001575078	0.028894986		brown	35.53891565
ENSG00000100418	DESI1	gene	chr22	-0.136726077	0.001579831	0.028941257
ENSG00000137522	RNF121	gene	chr11	-0.169824631	0.001595005	0.029150206
ENSG00000165637	VDAC2	gene	chr10	0.128451724	0.001595732	0.029150206
ENSG00000161970	RPL26	gene	chr17	0.288850222	0.001638148	0.029674265		brown	35.8245576
ENSG00000162909	CAPN2	gene	chr1	0.104008875	0.001633136	0.029674265
ENSG00000143819	EPHX1	gene	chr1	0.176903076	0.001626877	0.029674265
ENSG00000186575	NF2	gene	chr22	-0.102364235	0.001637209	0.029674265
ENSG00000068971	PPP2R5B	gene	chr11	-0.179775149	0.001634684	0.029674265
ENSG00000126457	PRMT1	gene	chr19	-0.119622027	0.001636613	0.029674265
ENSG00000137193	PIM1	gene	chr6	0.360394502	0.001647837	0.029808155		blue	17.38237434
ENSG00000196588	MRTFA	gene	chr22	-0.163296319	0.001659561	0.029978416
ENSG00000096070	BRPF3	gene	chr6	-0.108314602	0.00166847	0.030097437
ENSG00000197006	METTL9	gene	chr16	0.16309831	0.001673702	0.030149889
ENSG00000111276	CDKN1B	gene	chr12	0.195641971	0.001689358	0.030306275
ENSG00000133121	STARD13	gene	chr13	-0.151673192	0.001686008	0.030306275
ENSG00000169946	ZFPM2	gene	chr8	-0.161476158	0.001689394	0.030306275
ENSG00000198692	EIF1AY	gene	chrY	0.347692888	0.001702832	0.030421115		brown	36.96631231
ENSG00000204272	NBDY	gene	chrX	0.302075558	0.001701267	0.030421115		brown	31.12927296
ENSG00000090674	MCOLN1	gene	chr19	-0.181697097	0.001699791	0.030421115
ENSG00000136824	SMC2	gene	chr9	0.21836218	0.001712201	0.030546426
ENSG00000137760	ALKBH8	gene	chr11	0.217552462	0.001717023	0.030590374
ENSG00000182179	UBA7	gene	chr3	-0.22678195	0.001735903	0.030884307		turquoise	150.8156368
ENSG00000166979	EVA1C	gene	chr21	-0.179530252	0.001740685	0.030926972
ENSG00000115183	TANC1	gene	chr2	0.10515321	0.001755762	0.031152168
ENSG00000133704	IPO8	gene	chr12	0.126943943	0.001774943	0.031406555
ENSG00000184402	SS18L1	gene	chr20	-0.197482924	0.001774027	0.031406555
ENSG00000145860	RNF145	gene	chr5	-0.117532081	0.001779899	0.031451345
ENSG00000167470	MIDN	gene	chr19	0.238462401	0.001796691	0.031618828		blue	23.52047363
ENSG00000132432	SEC61G	gene	chr7	0.464551895	0.001796169	0.031618828		brown	36.07391953
ENSG00000027075	PRKCH	gene	chr14	0.147394054	0.001796319	0.031618828
ENSG00000088808	PPP1R13B	gene	chr14	-0.186806585	0.00180346	0.031694958
ENSG00000178031	ADAMTSL1	gene	chr9	-0.185088223	0.001807251	0.031718604
ENSG00000105647	PIK3R2	gene	chr19	-0.144189999	0.001816898	0.031844823
ENSG00000062716	VMP1	gene	chr17	-0.167765292	0.00182579	0.031957479
ENSG00000110108	TMEM109	gene	chr11	-0.149700055	0.001833524	0.032049597
ENSG00000124574	ABCC10	gene	chr6	-0.247764632	0.001844564	0.032199178		turquoise	52.75738135
ENSG00000143314	MRPL24	gene	chr1	0.251063574	0.001857341	0.032378648		yellow	6.725757853
ENSG00000131469	RPL27	gene	chr17	0.318259361	0.00186732	0.032508908		brown	38.88149095
ENSG00000197355	UAP1L1	gene	chr9	-0.198437483	0.001874104	0.032583283
ENSG00000173559	NABP1	gene	chr2	-0.248257353	0.001886616	0.03265889		turquoise	109.7094886
ENSG00000136938	ANP32B	gene	chr9	0.19226447	0.001888525	0.03265889
ENSG00000082512	TRAF5	gene	chr1	-0.19971506	0.001885288	0.03265889
ENSG00000104228	TRIM35	gene	chr8	-0.159925114	0.001882972	0.03265889
ENSG00000116147	TNR	gene	chr1	0.98492194	0.001892558	0.032661045		blue	29.16595874
ENSG00000136877	FPGS	gene	chr9	-0.167517886	0.001893686	0.032661045
ENSG00000117724	CENPF	gene	chr1	0.313753192	0.001900197	0.032686419		blue	75.54122801
ENSG00000103241	FOXF1	gene	chr16	-0.153608558	0.001899349	0.032686419
ENSG00000105825	TFPI2	gene	chr7	-0.186675504	0.001915415	0.032904551
ENSG00000184357	H1-5	gene	chr6	0.289693503	0.001929516	0.033015603		blue	51.11938745
ENSG00000182606	TRAK1	gene	chr3	-0.096643952	0.001926242	0.033015603
ENSG00000198795	ZNF521	gene	chr18	0.162575948	0.001929316	0.033015603
ENSG00000099998	GGT5	gene	chr22	0.242526659	0.001953799	0.033387051		blue	69.78427443
ENSG00000135631	RAB11FIP5	gene	chr2	-0.134167354	0.001963596	0.033510318
ENSG00000054116	TRAPPC3	gene	chr1	-0.151061312	0.001968254	0.033545675
ENSG00000144802	NFKBIZ	gene	chr3	-0.618659468	0.001974896	0.033614694		turquoise	19.55716884
ENSG00000152402	GUCY1A2	gene	chr11	0.411982129	0.001984909	0.033681952		blue	28.53906719
ENSG00000123908	AGO2	gene	chr8	-0.128539968	0.001984174	0.033681952
ENSG00000103249	CLCN7	gene	chr16	-0.217806678	0.001986638	0.033681952
ENSG00000139329	LUM	gene	chr12	0.630955363	0.001998339	0.033796009		yellow	7.016962046
ENSG00000014123	UFL1	gene	chr6	0.221793454	0.002001182	0.033796009		brown	30.03060701
ENSG00000156052	GNAQ	gene	chr9	0.126490342	0.001999713	0.033796009
ENSG00000116171	SCP2	gene	chr1	0.166371	0.00200589	0.033831464
ENSG00000101160	CTSZ	gene	chr20	0.173209486	0.002012044	0.033891182
ENSG00000164104	HMGB2	gene	chr4	0.300370578	0.002022294	0.034000531		blue	61.48216673
ENSG00000242114	MTFP1	gene	chr22	-0.289844739	0.002023779	0.034000531		turquoise	60.44695359
ENSG00000157064	NMNAT2	gene	chr1	-0.488187911	0.002028383	0.034033807		turquoise	155.4774231
ENSG00000180573	H2AC6	gene	chr6	0.2303483	0.002043498	0.034142055		blue	41.71833806
ENSG00000100364	KIAA0930	gene	chr22	-0.127689367	0.002045364	0.034142055
ENSG00000099331	MYO9B	gene	chr19	-0.107757928	0.002041524	0.034142055
ENSG00000141258	SGSM2	gene	chr17	-0.148301123	0.002042688	0.034142055
ENSG00000167173	C15orf39	gene	chr15	-0.1861709	0.002058812	0.034322359
ENSG00000103064	SLC7A6	gene	chr16	-0.108244079	0.002070825	0.034478309
ENSG00000172164	SNTB1	gene	chr8	0.356843196	0.002082267	0.034556324		blue	75.95442574
ENSG00000205581	HMGN1	gene	chr21	0.195224774	0.002081216	0.034556324
ENSG00000138119	MYOF	gene	chr10	0.158691	0.002083504	0.034556324
ENSG00000221968	FADS3	gene	chr11	-0.195432764	0.002086268	0.034557969
ENSG00000136156	ITM2B	gene	chr13	0.196723411	0.002093094	0.034626819
ENSG00000132153	DHX30	gene	chr3	-0.150452151	0.002099518	0.034688859
ENSG00000138448	ITGAV	gene	chr2	-0.162411241	0.002117574	0.03494266
ENSG00000118418	HMGN3	gene	chr6	0.381082717	0.002133346	0.035113571		brown	26.01721347
ENSG00000089159	PXN	gene	chr12	-0.065367514	0.002132486	0.035113571
ENSG00000117318	ID3	gene	chr1	0.208350301	0.002140929	0.035149178
ENSG00000265241	RBM8A	gene	chr1	0.15780133	0.002139584	0.035149178
ENSG00000115008	IL1A	gene	chr2	-0.6253665	0.002146314	0.035193036		turquoise	148.4651534
ENSG00000118217	ATF6	gene	chr1	0.114705734	0.002152293	0.03524652
ENSG00000139899	CBLN3	gene	chr14	-0.53018835	0.002155516	0.035254779		turquoise	67.41481853
ENSG00000106591	MRPL32	gene	chr7	0.234016256	0.002173011	0.035451517		brown	23.32237332
ENSG00000114698	PLSCR4	gene	chr3	0.215983393	0.00217041	0.035451517
ENSG00000276644	DACH1	gene	chr13	0.291325024	0.002178564	0.035452921		blue	23.1537595
ENSG00000167703	SLC43A2	gene	chr17	-0.225351879	0.002177113	0.035452921		turquoise	26.15468064
ENSG00000187860	CCDC157	gene	chr22	0.412249216	0.002182912	0.035479165		red	1.126823881
ENSG00000147408	CSGALNACT1	gene	chr8	0.303978716	0.00218717	0.035503875		yellow	5.518353386
ENSG00000211455	STK38L	gene	chr12	0.211204549	0.002190788	0.035518157
ENSG00000181652	ATG9B	gene	chr7	0.424948869	0.002202933	0.035537359		blue	54.32469073
ENSG00000204574	ABCF1	gene	chr6	-0.116476799	0.002200025	0.035537359
ENSG00000110047	EHD1	gene	chr11	-0.190766437	0.002200097	0.035537359
ENSG00000138814	PPP3CA	gene	chr4	0.187434648	0.002201138	0.035537359
ENSG00000142892	PIGK	gene	chr1	0.176173255	0.002205727	0.035538232
ENSG00000111554	MDM1	gene	chr12	0.296756214	0.002221246	0.035611321		blue	18.24426275
ENSG00000121716	PILRB	gene	chr7	-0.272712874	0.002217988	0.035611321		green	6.813210613
ENSG00000145819	ARHGAP26	gene	chr5	-0.178780218	0.00221846	0.035611321
ENSG00000133216	EPHB2	gene	chr1	-0.116809326	0.00221928	0.035611321
ENSG00000010818	HIVEP2	gene	chr6	-0.214039804	0.002228271	0.035679853
ENSG00000119688	ABCD4	gene	chr14	-0.16755592	0.002231331	0.035684791
ENSG00000167005	NUDT21	gene	chr16	0.124374644	0.002242256	0.035815345
ENSG00000105732	ZNF574	gene	chr19	-0.252872218	0.002252832	0.035940007		green	2.886655081
ENSG00000164684	ZNF704	gene	chr8	0.210096936	0.002258751	0.035990166
ENSG00000163634	THOC7	gene	chr3	0.317272558	0.002265516	0.036053667		brown	37.21791128
ENSG00000145014	TMEM44	gene	chr3	-0.24321167	0.002283742	0.036265602		turquoise	39.40105585
ENSG00000134138	MEIS2	gene	chr15	0.189904338	0.002284425	0.036265602
ENSG00000111875	ASF1A	gene	chr6	0.15092352	0.002289595	0.03630324
ENSG00000152795	HNRNPDL	gene	chr4	0.179738504	0.00229737	0.036337665
ENSG00000175471	MCTP1	gene	chr5	0.136113358	0.002295926	0.036337665
ENSG00000135686	KLHL36	gene	chr16	-0.157582336	0.002325563	0.03673879
ENSG00000104419	NDRG1	gene	chr8	0.15695657	0.002347509	0.037040376
ENSG00000153707	PTPRD	gene	chr9	0.274675888	0.002357491	0.037152678		yellow	13.55733008
ENSG00000158458	NRG2	gene	chr5	-0.601222244	0.002363959	0.037209401		turquoise	147.5668786
ENSG00000099204	ABLIM1	gene	chr10	0.15847806	0.002371016	0.037275245
ENSG00000182621	PLCB1	gene	chr20	0.1740532	0.002397974	0.037653425
ENSG00000198535	C2CD4A	gene	chr15	-0.501353474	0.002403299	0.037690816		turquoise	108.0573977
ENSG00000167394	ZNF668	gene	chr16	-0.266877613	0.002406168	0.037690816		turquoise	18.37762461
ENSG00000188158	NHS	gene	chrX	0.665768895	0.002425997	0.037955593		blue	50.5957224
ENSG00000114812	VIPR1	gene	chr3	0.662619997	0.002442365	0.038119697		blue	8.22658924
ENSG00000133112	TPT1	gene	chr13	0.152172348	0.002439426	0.038119697
ENSG00000105270	CLIP3	gene	chr19	0.255786318	0.002453865	0.038253156		yellow	10.0361564
ENSG00000152601	MBNL1	gene	chr3	0.101961323	0.002465654	0.038390799
ENSG00000157191	NECAP2	gene	chr1	-0.127794132	0.002475742	0.038501654
ENSG00000128872	TMOD2	gene	chr15	0.22597213	0.002480992	0.038537092		yellow	12.93242772
ENSG00000145592	RPL37	gene	chr5	0.244429048	0.002492504	0.038669584		brown	31.95937946
ENSG00000136098	NEK3	gene	chr13	0.319774162	0.002506858	0.038715155		blue	8.843987939
ENSG00000112130	RNF8	gene	chr6	0.258399988	0.002507381	0.038715155		brown	24.26733062
ENSG00000196850	PPTC7	gene	chr12	-0.12600254	0.002507128	0.038715155
ENSG00000135926	TMBIM1	gene	chr2	-0.089405679	0.002506145	0.038715155
ENSG00000116962	NID1	gene	chr1	0.212271453	0.002518268	0.038837023
ENSG00000196497	IPO4	gene	chr14	-0.138442494	0.002538264	0.039098916
ENSG00000120008	WDR11	gene	chr10	-0.090181419	0.002543007	0.039125507
ENSG00000165097	KDM1B	gene	chr6	-0.166175358	0.002553409	0.039239004
ENSG00000074800	ENO1	gene	chr1	-0.111545761	0.002560043	0.039294391
ENSG00000172037	LAMB2	gene	chr3	-0.141723837	0.002577011	0.039508074
ENSG00000164818	DNAAF5	gene	chr7	-0.162190714	0.002597205	0.03977066
ENSG00000102174	PHEX	gene	chrX	0.291161415	0.002615477	0.039887484		blue	37.85547494
ENSG00000177479	ARIH2	gene	chr3	-0.116294936	0.002608961	0.039887484
ENSG00000009830	POMT2	gene	chr14	-0.163639319	0.002617136	0.039887484
ENSG00000186577	SMIM29	gene	chr6	-0.156289979	0.002613226	0.039887484
ENSG00000176978	DPP7	gene	chr9	-0.223703814	0.002631315	0.04005652		turquoise	112.3032233
ENSG00000221983	UBA52	gene	chr19	0.228195686	0.002634726	0.040061426		brown	34.98918438
ENSG00000259207	ITGB3	gene	chr17	0.191111633	0.002639631	0.040089003
ENSG00000102057	KCND1	gene	chrX	-0.768965918	0.002650823	0.040211906		turquoise	51.31757385
ENSG00000136003	ISCU	gene	chr12	0.187633981	0.002663257	0.040353321
ENSG00000066322	ELOVL1	gene	chr1	-0.118170182	0.002675204	0.04048705
ENSG00000103197	TSC2	gene	chr16	-0.111820403	0.002686004	0.040603111
ENSG00000159720	ATP6V0D1	gene	chr16	-0.126002849	0.002703255	0.040816321
ENSG00000141084	RANBP10	gene	chr16	-0.18506076	0.002728141	0.041144171
ENSG00000137842	TMEM62	gene	chr15	-0.218570872	0.002740228	0.041278457
ENSG00000108826	MRPL27	gene	chr17	0.195742048	0.002755945	0.041467056
ENSG00000119401	TRIM32	gene	chr9	-0.135027823	0.002778404	0.041756547
ENSG00000090372	STRN4	gene	chr19	-0.106869925	0.002795038	0.04195792
ENSG00000106351	AGFG2	gene	chr7	0.205818152	0.00280662	0.042028777
ENSG00000108654	DDX5	gene	chr17	0.081034301	0.00280948	0.042028777
ENSG00000120889	TNFRSF10B	gene	chr8	-0.108191917	0.002804369	0.042028777
ENSG00000149633	KIAA1755	gene	chr20	-0.755752232	0.00281727	0.042048322		turquoise	8.688063715
ENSG00000125656	CLPP	gene	chr19	-0.190044236	0.002814549	0.042048322
ENSG00000126524	SBDS	gene	chr7	0.233909076	0.002821489	0.042062885		brown	28.58754299
ENSG00000173039	RELA	gene	chr11	-0.093950086	0.002828019	0.042111828
ENSG00000163682	RPL9	gene	chr4	0.243196936	0.0028556	0.042473773		brown	37.61481715
ENSG00000109220	CHIC2	gene	chr4	-0.147398012	0.002858907	0.04247425
ENSG00000103043	VAC14	gene	chr16	-0.126794562	0.002863046	0.042487085
ENSG00000138685	FGF2	gene	chr4	0.301032616	0.002895297	0.042690691		blue	12.88037161
ENSG00000165949	IFI27	gene	chr14	-0.368867977	0.002903099	0.042690691		turquoise	128.8508887
ENSG00000144034	TPRKB	gene	chr2	0.340594804	0.002900205	0.042690691		yellow	5.069646868
ENSG00000063046	EIF4B	gene	chr12	0.126690616	0.002902406	0.042690691
ENSG00000071242	RPS6KA2	gene	chr6	-0.174918042	0.002895722	0.042690691
ENSG00000088836	SLC4A11	gene	chr20	-0.179013763	0.002900581	0.042690691
ENSG00000073584	SMARCE1	gene	chr17	0.175601534	0.002887099	0.042690691
ENSG00000152558	TMEM123	gene	chr11	0.152073212	0.002895896	0.042690691
ENSG00000164889	SLC4A2	gene	chr7	-0.157989667	0.002942216	0.043216915
ENSG00000173638	SLC19A1	gene	chr21	-0.196900384	0.002948706	0.043263255
ENSG00000100028	SNRPD3	gene	chr22	0.288307447	0.002963665	0.043356762		brown	41.45624343
ENSG00000196591	HDAC2	gene	chr6	0.130274574	0.002965108	0.043356762
ENSG00000103479	RBL2	gene	chr16	0.133707256	0.002962571	0.043356762
ENSG00000112701	SENP6	gene	chr6	0.185081976	0.002971335	0.043398895
ENSG00000153551	CMTM7	gene	chr3	0.131036695	0.002979363	0.043467204
ENSG00000006607	FARP2	gene	chr2	-0.124305985	0.002982927	0.043470302
ENSG00000204131	NHSL2	gene	chrX	0.177375959	0.002993221	0.043571349
ENSG00000096401	CDC5L	gene	chr6	0.198904478	0.003010826	0.043778497
ENSG00000148288	GBGT1	gene	chr9	-0.162443189	0.003036819	0.044106986
ENSG00000140379	BCL2A1	gene	chr15	-0.57641526	0.003046691	0.044200868		turquoise	119.4842831
ENSG00000049130	KITLG	gene	chr12	-0.145086861	0.00305035	0.044204516
ENSG00000196155	PLEKHG4	gene	chr16	-0.209915196	0.003063395	0.044344008
ENSG00000184408	KCND2	gene	chr7	0.380071516	0.003067331	0.044351487		blue	61.81795936
ENSG00000079999	KEAP1	gene	chr19	-0.126741973	0.003091862	0.044656399
ENSG00000173276	ZBTB21	gene	chr21	0.168213456	0.003106746	0.044821468
ENSG00000153714	LURAP1L	gene	chr9	-0.393751909	0.003111252	0.044836602		turquoise	143.5302067
ENSG00000138604	GLCE	gene	chr15	0.109232644	0.003115335	0.044845614
ENSG00000128791	TWSG1	gene	chr18	0.14381591	0.003121294	0.044881578
ENSG00000243317	STMP1	gene	chr7	0.137975137	0.003166344	0.045478934
ENSG00000180530	NRIP1	gene	chr21	-0.161310067	0.003177197	0.045584342
ENSG00000181163	NPM1	gene	chr5	0.229211328	0.003190886	0.045680858		brown	42.14073033
ENSG00000165271	NOL6	gene	chr9	-0.174857842	0.003190968	0.045680858
ENSG00000174749	FAM241A	gene	chr4	0.240276037	0.003204981	0.045789332		brown	32.66076852
ENSG00000146648	EGFR	gene	chr7	-0.154204999	0.003205606	0.045789332
ENSG00000169139	UBE2V2	gene	chr8	0.254759021	0.003218659	0.045835593		brown	27.29387075
ENSG00000167716	WDR81	gene	chr17	-0.242931661	0.003222981	0.045835593		turquoise	110.1027968
ENSG00000124762	CDKN1A	gene	chr6	-0.100605168	0.003221692	0.045835593
ENSG00000105355	PLIN3	gene	chr19	-0.12161853	0.003221175	0.045835593
ENSG00000166428	PLD4	gene	chr14	1.010135621	0.003238949	0.045911662	KD_MIS_C	red	4.635075157
ENSG00000186468	RPS23	gene	chr5	0.378222494	0.003237966	0.045911662		brown	50.00871179
ENSG00000082397	EPB41L3	gene	chr18	-0.118845304	0.003234771	0.045911662
ENSG00000186174	BCL9L	gene	chr11	-0.133805437	0.00325904	0.046146019
ENSG00000071082	RPL31	gene	chr2	0.236515458	0.003271733	0.046275227		brown	19.41150073
ENSG00000137500	CCDC90B	gene	chr11	0.18442584	0.003298024	0.046596262
ENSG00000162695	SLC30A7	gene	chr1	-0.118218802	0.003309614	0.046709138
ENSG00000228300	FAM174C	gene	chr19	-0.270435659	0.00333766	0.047053744		turquoise	23.4730695
ENSG00000109472	CPE	gene	chr4	0.241668783	0.003346253	0.047123668		yellow	15.40735867
ENSG00000130066	SAT1	gene	chrX	-0.233407919	0.003350599	0.047133701		turquoise	94.80543258
ENSG00000119682	AREL1	gene	chr14	-0.116709194	0.003355233	0.047147754
ENSG00000259431	THTPA	gene	chr14	-0.253353732	0.003375057	0.047374987		turquoise	10.75920032
ENSG00000006468	ETV1	gene	chr7	0.224603071	0.003397259	0.047532311		blue	45.79701453
ENSG00000103326	CAPN15	gene	chr16	-0.191451429	0.003397211	0.047532311
ENSG00000113522	RAD50	gene	chr5	0.157329466	0.003390675	0.047532311
ENSG00000276045	ORAI1	gene	chr12	-0.174058192	0.003425768	0.047879543
ENSG00000155115	GTF3C6	gene	chr6	0.405505442	0.003444338	0.048087256		brown	41.25621833
ENSG00000154027	AK5	gene	chr1	0.578955998	0.003464294	0.048313868		blue	78.41717512
ENSG00000143570	SLC39A1	gene	chr1	-0.149738623	0.003501957	0.048786656
ENSG00000005187	ACSM3	gene	chr16	0.330302572	0.003511176	0.048862617		blue	51.23647468
ENSG00000148730	EIF4EBP2	gene	chr10	0.12250017	0.003524697	0.048998202
ENSG00000008311	AASS	gene	chr7	0.196969735	0.003531684	0.049037868
ENSG00000174233	ADCY6	gene	chr12	-0.179161452	0.003535112	0.049037868
ENSG00000196576	PLXNB2	gene	chr22	-0.126785262	0.003572843	0.049508304
ENSG00000100258	LMF2	gene	chr22	-0.161813031	0.003587805	0.049609631
ENSG00000114738	MAPKAPK3	gene	chr3	-0.139285321	0.00358674	0.049609631
ENSG00000158710	TAGLN2	gene	chr1	-0.14546232	0.003600439	0.049678396
ENSG00000155755	TMEM237	gene	chr2	0.171528022	0.003599666	0.049678396
ENSG00000164442	CITED2	gene	chr6	-0.199236083	0.003626693	0.049987474
ENSG00000160218	TRAPPC10	gene	chr21	-0.101013184	0.003630875	0.049991982
ENSG00000126705	AHDC1	gene	chr1	-0.178033243	0.003640756	0.050074867
ENSG00000140543	DET1	gene	chr15	0.331979507	0.003648733	0.050131426		blue	21.63675798
ENSG00000071859	FAM50A	gene	chrX	-0.206370199	0.003668956	0.050265034
ENSG00000108848	LUC7L3	gene	chr17	0.199758617	0.003673959	0.050265034
ENSG00000116711	PLA2G4A	gene	chr1	0.182517409	0.003664509	0.050265034
ENSG00000125755	SYMPK	gene	chr19	-0.083342678	0.003671513	0.050265034
ENSG00000144843	ADPRH	gene	chr3	-0.444973305	0.003695279	0.050453151		turquoise	76.79067644
ENSG00000187720	THSD4	gene	chr15	-0.141973088	0.003695489	0.050453151
ENSG00000184530	C6orf58	gene	chr6	-0.847103398	0.003701247	0.050478623		turquoise	140.3187658
ENSG00000152409	JMY	gene	chr5	0.14080679	0.003715644	0.050621741
ENSG00000185532	PRKG1	gene	chr10	0.392044323	0.003734027	0.050701805		brown	11.7677979
ENSG00000113716	HMGXB3	gene	chr5	-0.115095771	0.00373609	0.050701805
ENSG00000120333	MRPS14	gene	chr1	0.19092928	0.003742961	0.050701805
ENSG00000139637	MYG1	gene	chr12	-0.179476824	0.003743852	0.050701805
ENSG00000169902	TPST1	gene	chr7	-0.147150223	0.003744975	0.050701805
ENSG00000018699	TTC27	gene	chr2	-0.156773694	0.003730947	0.050701805
ENSG00000122490	SLC66A2	gene	chr18	-0.250792213	0.003756931	0.050810637		turquoise	18.73139244
ENSG00000153130	SCOC	gene	chr4	0.159512012	0.003761666	0.05082168
ENSG00000116809	ZBTB17	gene	chr1	-0.153579757	0.003778043	0.050989818
ENSG00000117868	ESYT2	gene	chr7	0.104762362	0.003804511	0.051243736
ENSG00000128908	INO80	gene	chr15	-0.098967989	0.003804759	0.051243736
ENSG00000101132	PFDN4	gene	chr20	0.485226394	0.003821915	0.051421414		brown	41.26203132
ENSG00000171017	LRRC8E	gene	chr19	-0.515743339	0.003835514	0.051550893		turquoise	61.80921299
ENSG00000171681	ATF7IP	gene	chr12	0.151208003	0.003889603	0.052216871
ENSG00000111737	RAB35	gene	chr12	-0.134940544	0.003896703	0.052216871
ENSG00000106266	SNX8	gene	chr7	-0.213634833	0.003897142	0.052216871
ENSG00000172602	RND1	gene	chr12	-0.411113077	0.003922363	0.05244644		turquoise	121.3932142
ENSG00000109654	TRIM2	gene	chr4	0.211567596	0.003920915	0.05244644
ENSG00000125944	HNRNPR	gene	chr1	0.143297469	0.003936578	0.052582301
ENSG00000114686	MRPL3	gene	chr3	0.193636267	0.003982681	0.053143384
ENSG00000198435	NRARP	gene	chr9	0.277424975	0.003990586	0.053194139		blue	31.57113739
ENSG00000084652	TXLNA	gene	chr1	-0.12636841	0.003996441	0.05321749
ENSG00000080986	NDC80	gene	chr18	0.294523629	0.004015323	0.053414094		blue	51.90754095
ENSG00000153815	CMIP	gene	chr16	0.111247088	0.004025434	0.053493726
ENSG00000178104	PDE4DIP	gene	chr1	-0.131742139	0.004060707	0.053907239
ENSG00000186001	LRCH3	gene	chr3	-0.118505794	0.004067568	0.053943106
ENSG00000108256	NUFIP2	gene	chr17	-0.09515296	0.004087336	0.05414989
ENSG00000123983	ACSL3	gene	chr2	0.149979471	0.004103702	0.054180162
ENSG00000114439	BBX	gene	chr3	0.144102585	0.004104703	0.054180162
ENSG00000198668	CALM1	gene	chr14	0.148329764	0.004094055	0.054180162
ENSG00000196531	NACA	gene	chr12	0.21995929	0.004110507	0.054180162
ENSG00000198455	ZXDB	gene	chrX	-0.183282929	0.004109879	0.054180162
ENSG00000239887	C1orf226	gene	chr1	0.287331403	0.004144393	0.054493891		blue	73.41810877
ENSG00000160539	PLPP7	gene	chr9	-1.163429927	0.004154496	0.054493891		turquoise	5.695056957
ENSG00000104884	ERCC2	gene	chr19	-0.169431814	0.004155317	0.054493891
ENSG00000177733	HNRNPA0	gene	chr5	0.14608331	0.004144974	0.054493891
ENSG00000182670	TTC3	gene	chr21	0.160990653	0.004152194	0.054493891
ENSG00000132718	SYT11	gene	chr1	-0.105190216	0.004166616	0.054586884
ENSG00000197818	SLC9A8	gene	chr20	-0.152008674	0.004201339	0.054986237
ENSG00000198624	CCDC69	gene	chr5	-0.114501707	0.004225524	0.055111496
ENSG00000144381	HSPD1	gene	chr2	0.185715874	0.004232031	0.055111496
ENSG00000122641	INHBA	gene	chr7	-0.163720921	0.004225702	0.055111496
ENSG00000185787	MORF4L1	gene	chr15	0.109982557	0.004232155	0.055111496
ENSG00000198382	UVRAG	gene	chr11	-0.104786797	0.004225101	0.055111496
ENSG00000215251	FASTKD5	gene	chr20	-0.158509653	0.00426253	0.055451369
ENSG00000101665	SMAD7	gene	chr18	0.546953347	0.004275717	0.055456045		red	4.237265072
ENSG00000004897	CDC27	gene	chr17	0.151381218	0.004270202	0.055456045
ENSG00000254004	ZNF260	gene	chr19	0.192599682	0.00427517	0.055456045
ENSG00000171466	ZNF562	gene	chr19	-0.120417673	0.004288862	0.055570968
ENSG00000099814	CEP170B	gene	chr14	-0.130796472	0.004307498	0.0556354
ENSG00000003402	CFLAR	gene	chr2	-0.099929527	0.004305427	0.0556354
ENSG00000109787	KLF3	gene	chr4	0.149214048	0.004308467	0.0556354
ENSG00000003096	KLHL13	gene	chrX	0.219415897	0.004310993	0.0556354
ENSG00000072121	ZFYVE26	gene	chr14	-0.108040594	0.004322109	0.055723407
ENSG00000078018	MAP2	gene	chr2	0.441244913	0.004333208	0.055801469		blue	72.03272571
ENSG00000159199	ATP5MC1	gene	chr17	-0.204096239	0.004336768	0.055801469
ENSG00000179526	SHARPIN	gene	chr8	-0.167205844	0.004349048	0.055904018
ENSG00000160117	ANKLE1	gene	chr19	-0.641641754	0.004355825	0.055935697		turquoise	10.70223445
ENSG00000168938	PPIC	gene	chr5	0.209361071	0.004360864	0.055945016
ENSG00000105948	TTC26	gene	chr7	0.217404039	0.004365382	0.055947628
ENSG00000162664	ZNF326	gene	chr1	0.152215419	0.004373169	0.055992108
ENSG00000146067	FAM193B	gene	chr5	-0.198404055	0.004400858	0.056291053
ENSG00000132481	TRIM47	gene	chr17	-0.26308376	0.004417824	0.056452395		turquoise	151.4122261
ENSG00000161996	WDR90	gene	chr16	-0.253621124	0.004443327	0.056722387		green	5.65533425
ENSG00000103415	HMOX2	gene	chr16	-0.136102055	0.004469345	0.056998432
ENSG00000145439	CBR4	gene	chr4	0.231497205	0.004482473	0.057109703		blue	31.72928697
ENSG00000146830	GIGYF1	gene	chr7	-0.145797564	0.004508389	0.057383515
ENSG00000162980	ARL5A	gene	chr2	0.142994492	0.004519762	0.057471876
ENSG00000136270	TBRG4	gene	chr7	-0.161034734	0.004527696	0.05751638
ENSG00000164346	NSA2	gene	chr5	0.269240295	0.004532806	0.057524944		brown	40.69588694
ENSG00000129292	PHF20L1	gene	chr8	0.155379707	0.004561786	0.057812361
ENSG00000165156	ZHX1	gene	chr8	0.198829346	0.004564368	0.057812361
ENSG00000136942	RPL35	gene	chr9	0.261754408	0.004577623	0.057923685		brown	39.75746122
ENSG00000221963	APOL6	gene	chr22	-0.289979753	0.004588134	0.0580001		turquoise	133.0609975
ENSG00000092068	SLC7A8	gene	chr14	0.660580924	0.004630681	0.058480884		blue	47.69695623
ENSG00000241973	PI4KA	gene	chr22	-0.118342239	0.004635185	0.058480884
ENSG00000106305	AIMP2	gene	chr7	-0.198861842	0.004643011	0.058522692
ENSG00000164190	NIPBL	gene	chr5	0.170153831	0.004647655	0.058524356
ENSG00000167552	TUBA1A	gene	chr12	-0.106427431	0.004705595	0.059196472
ENSG00000170265	ZNF282	gene	chr7	-0.181957609	0.004712209	0.059222239
ENSG00000025708	TYMP	gene	chr22	-0.382507486	0.004755759	0.059565257		turquoise	95.2130255
ENSG00000197114	ZGPAT	gene	chr20	-0.23278624	0.004748309	0.059565257		turquoise	22.16107824
ENSG00000174136	RGMB	gene	chr5	-0.124647098	0.00475162	0.059565257
ENSG00000124067	SLC12A4	gene	chr16	-0.158865458	0.004757872	0.059565257
ENSG00000009307	CSDE1	gene	chr1	0.148354159	0.004774207	0.059712119
ENSG00000284526	ENSG00000284526	gene	chr17	0.705012939	0.0048033	0.060018111		yellow	0.732156513
ENSG00000148308	GTF3C5	gene	chr9	-0.101978401	0.004810143	0.060042163
ENSG00000214655	ZSWIM8	gene	chr10	-0.157301955	0.004814483	0.060042163
ENSG00000196943	NOP9	gene	chr14	-0.109923674	0.004844155	0.06023844
ENSG00000101236	RNF24	gene	chr20	-0.130961108	0.004836889	0.06023844
ENSG00000100380	ST13	gene	chr22	0.13069503	0.004842261	0.06023844
ENSG00000149636	DSN1	gene	chr20	0.223835423	0.004852431	0.060283555		blue	11.73863939
ENSG00000175556	LONRF3	gene	chrX	0.266111258	0.004900647	0.060766144		blue	52.76109995
ENSG00000138834	MAPK8IP3	gene	chr16	-0.186788466	0.004898339	0.060766144
ENSG00000040341	STAU2	gene	chr8	0.175677621	0.004927217	0.061037251
ENSG00000182446	NPLOC4	gene	chr17	-0.101277959	0.004936701	0.061096389
ENSG00000241839	PLEKHO2	gene	chr15	-0.184530623	0.004944404	0.061133379
ENSG00000113558	SKP1	gene	chr5	0.114183485	0.004960719	0.061276695
ENSG00000171115	GIMAP8	gene	chr7	0.266547684	0.004967951	0.061307631		yellow	11.94557724
ENSG00000099282	TSPAN15	gene	chr10	0.235176897	0.00501272	0.061543825		blue	63.92794038
ENSG00000169604	ANTXR1	gene	chr2	0.197326988	0.004992171	0.061543825
ENSG00000109861	CTSC	gene	chr11	0.089501516	0.005009077	0.061543825
ENSG00000105341	DMAC2	gene	chr19	-0.190292177	0.005015561	0.061543825
ENSG00000133026	MYH10	gene	chr17	0.200952798	0.005011769	0.061543825
ENSG00000074527	NTN4	gene	chr12	0.101964275	0.005008257	0.061543825
ENSG00000147853	AK3	gene	chr9	0.129183646	0.005035395	0.061728805
ENSG00000075142	SRI	gene	chr7	0.154680693	0.005046131	0.061743701
ENSG00000196182	STK40	gene	chr1	-0.171849864	0.005045447	0.061743701
ENSG00000065518	NDUFB4	gene	chr3	0.142160664	0.005066208	0.061775374
ENSG00000136448	NMT1	gene	chr17	-0.071686642	0.005067772	0.061775374
ENSG00000170836	PPM1D	gene	chr17	0.134930712	0.00505626	0.061775374
ENSG00000169221	TBC1D10B	gene	chr16	-0.14369863	0.0050651	0.061775374
ENSG00000156206	CFAP161	gene	chr15	-0.914243394	0.005074064	0.061793996		turquoise	108.8598602
ENSG00000129295	DNAAF11	gene	chr8	0.769500369	0.00507936	0.061800468		brown	4.417555129
ENSG00000105676	ARMC6	gene	chr19	-0.178497711	0.005086668	0.061831387
ENSG00000177105	RHOG	gene	chr11	-0.132297765	0.005111733	0.062077885
ENSG00000118655	DCLRE1B	gene	chr1	-0.193827471	0.005121606	0.062081671
ENSG00000099260	PALMD	gene	chr1	0.205559428	0.005121618	0.062081671
ENSG00000148303	RPL7A	gene	chr9	0.171660802	0.005130725	0.062133991
ENSG00000198830	HMGN2	gene	chr1	0.132624899	0.005136127	0.062141382
ENSG00000118922	KLF12	gene	chr13	0.135552564	0.005155885	0.062264274
ENSG00000106089	STX1A	gene	chr7	0.210164225	0.005151609	0.062264274
ENSG00000133619	KRBA1	gene	chr7	-0.20290015	0.005161485	0.0622669
ENSG00000135596	MICAL1	gene	chr6	-0.114597135	0.005165704	0.0622669
ENSG00000100767	PAPLN	gene	chr14	-0.393946129	0.005191405	0.062518597		turquoise	57.41485128
ENSG00000241399	CD302	gene	chr2	0.252068525	0.005214168	0.062560369		blue	68.09117556
ENSG00000127337	YEATS4	gene	chr12	0.338568769	0.005211041	0.062560369		brown	31.58296898
ENSG00000255302	EID1	gene	chr15	0.179635054	0.005200611	0.062560369
ENSG00000165915	SLC39A13	gene	chr11	-0.191009578	0.00520602	0.062560369
ENSG00000188997	KCTD21	gene	chr11	-0.225290405	0.005234745	0.062575705		turquoise	5.770572985
ENSG00000185352	HS6ST3	gene	chr13	0.203993802	0.005224591	0.062575705
ENSG00000076003	MCM6	gene	chr2	0.133641027	0.005231426	0.062575705
ENSG00000159202	UBE2Z	gene	chr17	-0.071782092	0.005229348	0.062575705
ENSG00000122965	RBM19	gene	chr12	-0.118184474	0.005274095	0.062988039
ENSG00000170542	SERPINB9	gene	chr6	0.160441888	0.005285916	0.063071143
ENSG00000100029	PES1	gene	chr22	-0.115932958	0.005310365	0.063263946
ENSG00000102054	RBBP7	gene	chrX	0.107914222	0.00531183	0.063263946
ENSG00000106772	PRUNE2	gene	chr9	0.199719113	0.005323327	0.063342711
ENSG00000125772	GPCPD1	gene	chr20	0.268490881	0.005329869	0.063362417		blue	32.57165807
ENSG00000197044	ZNF441	gene	chr19	0.384656267	0.005360915	0.063673143		brown	11.26155725
ENSG00000113504	SLC12A7	gene	chr5	-0.167867728	0.005374683	0.063778259
ENSG00000178921	PFAS	gene	chr17	-0.138213601	0.005382194	0.063809009
ENSG00000119397	CNTRL	gene	chr9	0.261412389	0.005424392	0.064191941		blue	54.79867533
ENSG00000136630	HLX	gene	chr1	-0.293005428	0.005421537	0.064191941		turquoise	42.28201423
ENSG00000122678	POLM	gene	chr7	-0.21099647	0.005429553	0.064194443
ENSG00000179115	FARSA	gene	chr19	-0.129798071	0.00543534	0.064204341
ENSG00000187583	PLEKHN1	gene	chr1	-0.442333015	0.005453763	0.064304825		turquoise	126.4295587
ENSG00000150551	LYPD1	gene	chr2	-0.173264069	0.005451869	0.064304825
ENSG00000225663	MCRIP1	gene	chr17	-0.28541298	0.005465297	0.064331839		turquoise	27.32233956
ENSG00000094916	CBX5	gene	chr12	0.105336675	0.005465974	0.064331839
ENSG00000160216	AGPAT3	gene	chr21	-0.121343462	0.005501872	0.064642128
ENSG00000206560	ANKRD28	gene	chr3	0.121147171	0.005502306	0.064642128
ENSG00000196369	SRGAP2B	gene	chr1	0.122783438	0.005514428	0.064725912
ENSG00000052749	RRP12	gene	chr10	-0.215760917	0.005534603	0.064903975
ENSG00000101343	CRNKL1	gene	chr20	0.188733511	0.005547546	0.064996998
ENSG00000138326	RPS24	gene	chr10	0.238846324	0.005557435	0.065054084		brown	38.72435458
ENSG00000100241	SBF1	gene	chr22	-0.199158889	0.005564294	0.065075647
ENSG00000167676	PLIN4	gene	chr19	-0.653929414	0.005580861	0.065151905		green	2.539411193
ENSG00000189171	S100A13	gene	chr1	0.191284476	0.005577237	0.065151905
ENSG00000178127	NDUFV2	gene	chr18	0.135256349	0.005630593	0.065614366
ENSG00000148341	SH3GLB2	gene	chr9	-0.182508151	0.005626122	0.065614366
ENSG00000127054	INTS11	gene	chr1	-0.14230583	0.005637515	0.065636057
ENSG00000029153	ARNTL2	gene	chr12	-0.139082988	0.005648694	0.065637069
ENSG00000038358	EDC4	gene	chr16	-0.120481143	0.005646372	0.065637069
ENSG00000107130	NCS1	gene	chr9	-0.140609723	0.005652784	0.065637069
ENSG00000087077	TRIP6	gene	chr7	-0.193275196	0.00565848	0.065644438
ENSG00000125445	MRPS7	gene	chr17	0.189651712	0.00568523	0.065895828
ENSG00000167378	IRGQ	gene	chr19	-0.119223678	0.005717942	0.066195887
ENSG00000111885	MAN1A1	gene	chr6	0.188086655	0.005724984	0.066195887
ENSG00000140548	ZNF710	gene	chr15	-0.15103973	0.005726429	0.066195887
ENSG00000133398	MED10	gene	chr5	0.217707613	0.005734359	0.06622853
ENSG00000111639	MRPL51	gene	chr12	0.291723818	0.005742982	0.066269105		brown	29.2781842
ENSG00000203814	H2BC18	gene	chr1	0.163253125	0.005761834	0.066427542
ENSG00000134419	RPS15A	gene	chr16	0.152707436	0.005775658	0.066527782
ENSG00000183648	NDUFB1	gene	chr14	0.34892787	0.005794972	0.066668968		brown	12.34862603
ENSG00000164659	ELAPOR2	gene	chr7	0.179192421	0.005803336	0.066668968
ENSG00000161013	MGAT4B	gene	chr5	-0.163218299	0.005800586	0.066668968
ENSG00000160401	CFAP157	gene	chr9	-0.377354606	0.005824257	0.06679099		turquoise	4.422190195
ENSG00000165997	ARL5B	gene	chr10	0.131759451	0.0058223	0.06679099
ENSG00000147113	DIPK2B	gene	chrX	0.152052308	0.005829938	0.066797081
ENSG00000103653	CSK	gene	chr15	-0.136939171	0.005864328	0.066954523
ENSG00000112659	CUL9	gene	chr6	-0.168903985	0.005864295	0.066954523
ENSG00000124587	PEX6	gene	chr6	-0.219371869	0.005850861	0.066954523
ENSG00000161956	SENP3	gene	chr17	-0.090816808	0.005854834	0.066954523
ENSG00000172318	B3GALT1	gene	chr2	0.856959352	0.005885833	0.067023054		yellow	2.280764235
ENSG00000184194	GPR173	gene	chrX	-0.301032879	0.005880684	0.067023054		green	5.425413296
ENSG00000161091	MFSD12	gene	chr19	-0.224834386	0.005878649	0.067023054		turquoise	92.07855693
ENSG00000183691	NOG	gene	chr17	0.671302488	0.005913538	0.067279465		red	2.686532774
ENSG00000243989	ACY1	gene	chr3	-0.295162899	0.005927845	0.067383129		turquoise	70.86091102
ENSG00000198919	DZIP3	gene	chr3	0.236557391	0.005960716	0.067579099		blue	20.27470407
ENSG00000140511	HAPLN3	gene	chr15	-0.272183922	0.005953505	0.067579099		turquoise	42.10570174
ENSG00000255152	MSH5-SAPCD1	gene	chr6	-0.625059096	0.005957715	0.067579099		green	3.826433362
ENSG00000110077	MS4A6A	gene	chr11	0.605414798	0.005985224	0.067766978		blue	18.1866326
ENSG00000169432	SCN9A	gene	chr2	0.439448173	0.005987738	0.067766978		brown	11.17313304
ENSG00000102241	HTATSF1	gene	chrX	0.232950184	0.005998405	0.067780235		brown	19.54210356
ENSG00000165169	DYNLT3	gene	chrX	0.190397261	0.005999361	0.067780235
ENSG00000134014	ELP3	gene	chr8	0.155676508	0.006090961	0.068755229
ENSG00000084234	APLP2	gene	chr11	0.126689223	0.006099707	0.068794085
ENSG00000169710	FASN	gene	chr17	-0.188063344	0.006131953	0.068918051
ENSG00000141959	PFKL	gene	chr21	-0.162541743	0.006128032	0.068918051
ENSG00000013275	PSMC4	gene	chr19	-0.103447639	0.006127323	0.068918051
ENSG00000065491	TBC1D22B	gene	chr6	-0.12645906	0.006118971	0.068918051
ENSG00000105855	ITGB8	gene	chr7	-0.167610816	0.00614474	0.06895051
ENSG00000146373	RNF217	gene	chr6	0.131692635	0.006145473	0.06895051
ENSG00000160685	ZBTB7B	gene	chr1	-0.152558077	0.00616902	0.069154873
ENSG00000071794	HLTF	gene	chr3	0.187696102	0.006180511	0.069223858
ENSG00000121653	MAPK8IP1	gene	chr11	-0.23189491	0.006219164	0.069596688		turquoise	11.05755282
ENSG00000198356	GET3	gene	chr19	-0.123710361	0.006232495	0.069685741
ENSG00000100815	TRIP11	gene	chr14	0.223431136	0.006241123	0.069722105		brown	26.52415111
ENSG00000196352	CD55	gene	chr1	0.188420238	0.006259942	0.069872161
ENSG00000069275	NUCKS1	gene	chr1	0.077550854	0.006266728	0.069887763
ENSG00000136628	EPRS1	gene	chr1	0.138647695	0.006272668	0.069893899
ENSG00000113810	SMC4	gene	chr3	0.203339265	0.00628308	0.069949831
ENSG00000077152	UBE2T	gene	chr1	0.354160977	0.006299795	0.070075768		blue	24.66798943
ENSG00000166275	BORCS7	gene	chr10	0.20762095	0.006315838	0.070194018
ENSG00000164237	CMBL	gene	chr5	0.217791805	0.00632782	0.070242945
ENSG00000087053	MTMR2	gene	chr11	0.106835983	0.006331072	0.070242945
ENSG00000106554	CHCHD3	gene	chr7	0.250246982	0.00635597	0.07039875		brown	33.02202211
ENSG00000126368	NR1D1	gene	chr17	0.215778288	0.006353789	0.07039875
ENSG00000166266	CUL5	gene	chr11	0.133251133	0.006371645	0.070512144
ENSG00000058668	ATP2B4	gene	chr1	0.187381112	0.00639394	0.07069855
ENSG00000105854	PON2	gene	chr7	0.155679008	0.006426068	0.070993275
ENSG00000137198	GMPR	gene	chr6	0.214299993	0.006454129	0.071167408
ENSG00000170525	PFKFB3	gene	chr10	-0.123630572	0.006458291	0.071167408
ENSG00000114554	PLXNA1	gene	chr3	-0.18452475	0.006456743	0.071167408
ENSG00000168209	DDIT4	gene	chr10	0.411118689	0.006493677	0.071496591		blue	15.86048691
ENSG00000070081	NUCB2	gene	chr11	0.23793237	0.006513546	0.071605328		brown	24.76273947
ENSG00000107554	DNMBP	gene	chr10	0.097660715	0.006514594	0.071605328
ENSG00000204351	SKIV2L	gene	chr6	-0.134197479	0.006527974	0.071691642
ENSG00000173068	BNC2	gene	chr9	0.171572451	0.006535982	0.071718858
ENSG00000175592	FOSL1	gene	chr11	-0.184429398	0.006559309	0.071913979
ENSG00000077463	SIRT6	gene	chr19	-0.198024748	0.006565565	0.071921767
ENSG00000165006	UBAP1	gene	chr9	-0.11031931	0.006574661	0.071960637
ENSG00000087842	PIR	gene	chrX	0.156060253	0.006582423	0.071984845
ENSG00000119673	ACOT2	gene	chr14	-0.235454629	0.006640005	0.07247898		turquoise	133.7616574
ENSG00000188153	COL4A5	gene	chrX	0.194467287	0.006643879	0.07247898
ENSG00000177963	RIC8A	gene	chr11	-0.164849386	0.006644372	0.07247898
ENSG00000135912	TTLL4	gene	chr2	-0.142748002	0.006667348	0.072668487
ENSG00000143067	ZNF697	gene	chr1	-0.146183415	0.00668196	0.072766601
ENSG00000136636	KCTD3	gene	chr1	0.146132518	0.006715383	0.07306923
ENSG00000151806	GUF1	gene	chr4	0.146623768	0.006760515	0.073437083
ENSG00000067082	KLF6	gene	chr10	-0.157386257	0.006757033	0.073437083
ENSG00000023287	RB1CC1	gene	chr8	0.174481623	0.006769954	0.073478075
ENSG00000165661	QSOX2	gene	chr9	-0.135569969	0.006775742	0.073479411
ENSG00000185630	PBX1	gene	chr1	0.316034927	0.006794379	0.073535651		blue	51.06570805
ENSG00000105538	RASIP1	gene	chr19	-0.208036591	0.006789618	0.073535651
ENSG00000204634	TBC1D8	gene	chr2	0.137330734	0.006797937	0.073535651
ENSG00000171843	MLLT3	gene	chr9	0.215857813	0.006818462	0.073696205
ENSG00000177954	RPS27	gene	chr1	0.474794397	0.00688316	0.074271699		brown	32.87011637
ENSG00000106460	TMEM106B	gene	chr7	0.199523636	0.006882053	0.074271699
ENSG00000078668	VDAC3	gene	chr8	0.132026339	0.006895845	0.074346722
ENSG00000197417	SHPK	gene	chr17	-0.157095004	0.006937055	0.074728905
ENSG00000126091	ST3GAL3	gene	chr1	-0.220422602	0.006942846	0.074729217		green	3.457674576
ENSG00000179085	DPM3	gene	chr1	0.442152324	0.006957014	0.074819631		brown	13.21956433
ENSG00000148606	POLR3A	gene	chr10	-0.107601032	0.006978653	0.074990168
ENSG00000114529	C3orf52	gene	chr3	-0.322585691	0.007005955	0.075034881		turquoise	116.4326608
ENSG00000167555	ZNF528	gene	chr19	0.23961998	0.007002254	0.075034881		blue	12.0396154
ENSG00000155438	NIFK	gene	chr2	0.189883799	0.006991072	0.075034881
ENSG00000108395	TRIM37	gene	chr17	-0.115129471	0.006995408	0.075034881
ENSG00000184307	ZDHHC23	gene	chr3	0.280880947	0.007105371	0.076036854		turquoise	9.99378028
ENSG00000157500	APPL1	gene	chr3	0.102448366	0.007138737	0.076330928
ENSG00000168916	ZNF608	gene	chr5	0.282460729	0.007192116	0.076792719		blue	57.72348855
ENSG00000103168	TAF1C	gene	chr16	-0.158126157	0.007193767	0.076792719
ENSG00000131116	ZNF428	gene	chr19	-0.338305368	0.007226508	0.077078787		grey	1.554745086
ENSG00000103024	NME3	gene	chr16	-0.289714156	0.007241239	0.077172446		turquoise	94.25548226
ENSG00000132768	DPH2	gene	chr1	-0.180621487	0.007255139	0.077257106
ENSG00000145741	BTF3	gene	chr5	0.187835674	0.007267306	0.077301862
ENSG00000150764	DIXDC1	gene	chr11	0.186956146	0.007271934	0.077301862
ENSG00000186522	SEPTIN10	gene	chr2	0.108495809	0.007277222	0.077301862
ENSG00000128594	LRRC4	gene	chr7	0.368248444	0.00733208	0.077820845		blue	21.77064282
ENSG00000135083	CCNJL	gene	chr5	-0.13186853	0.007361536	0.078069605
ENSG00000164294	GPX8	gene	chr5	0.128685897	0.007384369	0.078247771
ENSG00000188199	NUTM2B	gene	chr10	-0.648739308	0.007406587	0.078419127		green	6.743227363
ENSG00000133056	PIK3C2B	gene	chr1	0.22076738	0.007424595	0.078515246		yellow	10.24424269
ENSG00000108960	MMD	gene	chr17	-0.139035978	0.007427772	0.078515246
ENSG00000107521	HPS1	gene	chr10	-0.148391005	0.007440887	0.078589828
ENSG00000169083	AR	gene	chrX	0.154563946	0.007484442	0.078793193
ENSG00000128595	CALU	gene	chr7	0.171949681	0.00747619	0.078793193
ENSG00000145996	CDKAL1	gene	chr6	-0.128618985	0.007475447	0.078793193
ENSG00000091527	CDV3	gene	chr3	-0.099132321	0.007482724	0.078793193
ENSG00000053438	NNAT	gene	chr20	0.206097218	0.007500315	0.078832324
ENSG00000122406	RPL5	gene	chr1	0.115980471	0.007495924	0.078832324
ENSG00000143106	PSMA5	gene	chr1	0.205576798	0.007510389	0.078874284
ENSG00000129187	DCTD	gene	chr4	-0.126292083	0.00755391	0.079267161
ENSG00000134013	LOXL2	gene	chr8	-0.084301748	0.007600213	0.079688568
ENSG00000278259	MYO19	gene	chr17	-0.133414133	0.007624227	0.079875789
ENSG00000164307	ERAP1	gene	chr5	-0.121811654	0.007647544	0.080055402
ENSG00000167244	IGF2	gene	chr11	0.234791372	0.007670937	0.080235529		blue	78.73711093
ENSG00000140104	CLBA1	gene	chr14	-0.251530432	0.007706803	0.080545719		turquoise	28.76609116
ENSG00000081307	UBA5	gene	chr3	0.157691327	0.007717874	0.080596477
ENSG00000013293	SLC7A14	gene	chr3	-0.652999355	0.007775837	0.081136452		turquoise	94.3755671
ENSG00000147586	MRPS28	gene	chr8	0.346539738	0.007783405	0.081150134		brown	22.63367562
ENSG00000232388	SMIM26	gene	chr20	0.295785318	0.007798044	0.081237458		brown	29.64640601
ENSG00000119326	CTNNAL1	gene	chr9	0.150186208	0.007814499	0.081343544
ENSG00000082515	MRPL22	gene	chr5	0.243921549	0.007847526	0.081621818		brown	26.79916907
ENSG00000158301	GPRASP2	gene	chrX	0.216839333	0.007883812	0.081933527
ENSG00000108306	FBXL20	gene	chr17	0.145706081	0.007938772	0.082251671
ENSG00000136444	RSAD1	gene	chr17	-0.154969895	0.007939791	0.082251671
ENSG00000128159	TUBGCP6	gene	chr22	-0.17684663	0.007922368	0.082251671
ENSG00000188021	UBQLN2	gene	chrX	-0.115390707	0.007938832	0.082251671
ENSG00000136367	ZFHX2	gene	chr14	-0.279073069	0.007956545	0.082359447		turquoise	91.28723486
ENSG00000105221	AKT2	gene	chr19	-0.163682849	0.008036668	0.083122479
ENSG00000131943	C19orf12	gene	chr19	-0.184565613	0.008043904	0.083131028
ENSG00000137145	DENND4C	gene	chr9	0.110093061	0.008081253	0.083450516
ENSG00000158792	SPATA2L	gene	chr16	-0.31051726	0.008111884	0.083567222		turquoise	78.88509913
ENSG00000261594	TPBGL	gene	chr11	-0.621263819	0.008107473	0.083567222		turquoise	54.77200379
ENSG00000169814	BTD	gene	chr3	0.182692035	0.008110158	0.083567222
ENSG00000091592	NLRP1	gene	chr17	-0.083691198	0.008136233	0.083685122
ENSG00000197415	VEPH1	gene	chr3	0.169227672	0.008129856	0.083685122
ENSG00000158077	NLRP14	gene	chr11	0.53023599	0.008171089	0.08377788		blue	47.62227216
ENSG00000103365	GGA2	gene	chr16	-0.099811581	0.008169509	0.08377788
ENSG00000154059	IMPACT	gene	chr18	0.1319911	0.008166003	0.08377788
ENSG00000100106	TRIOBP	gene	chr22	0.083787436	0.008162985	0.08377788
ENSG00000261236	BOP1	gene	chr8	-0.167538594	0.008182432	0.083827921
ENSG00000136682	CBWD2	gene	chr2	0.233494576	0.008227352	0.083987881		blue	10.29099424
ENSG00000165948	IFI27L1	gene	chr14	0.508139617	0.00821176	0.083987881		blue	4.265920439
ENSG00000106462	EZH2	gene	chr7	0.152596739	0.008224369	0.083987881
ENSG00000108946	PRKAR1A	gene	chr17	0.097992205	0.008229356	0.083987881
ENSG00000134900	TPP2	gene	chr13	0.109803526	0.008230424	0.083987881
ENSG00000124571	XPO5	gene	chr6	-0.102893608	0.008264801	0.084272377
ENSG00000113763	UNC5A	gene	chr5	0.85453375	0.008273757	0.084297434		blue	36.35267002
ENSG00000183578	TNFAIP8L3	gene	chr15	0.169689937	0.008286201	0.084357952
ENSG00000114126	TFDP2	gene	chr3	0.169950761	0.008312249	0.084556756
ENSG00000072832	CRMP1	gene	chr4	-0.226568772	0.008341398	0.084764987		turquoise	142.4826277
ENSG00000121797	CCRL2	gene	chr3	-0.210806493	0.008345789	0.084764987
ENSG00000128513	POT1	gene	chr7	0.162949522	0.008371701	0.084952016
ENSG00000008513	ST3GAL1	gene	chr8	0.104310142	0.008377304	0.084952016
ENSG00000127914	AKAP9	gene	chr7	0.237420419	0.008426494	0.085384082		brown	27.15471695
ENSG00000185442	FAM174B	gene	chr15	0.228084652	0.008442168	0.085460751		blue	77.86997619
ENSG00000188976	NOC2L	gene	chr1	-0.16685332	0.008447238	0.085460751
ENSG00000072786	STK10	gene	chr5	-0.125422854	0.008517883	0.086108298
ENSG00000158711	ELK4	gene	chr1	0.125136192	0.008546348	0.086328767
ENSG00000125868	DSTN	gene	chr20	0.097335471	0.008577688	0.086389049
ENSG00000118193	KIF14	gene	chr1	0.203445147	0.008567108	0.086389049
ENSG00000165632	TAF3	gene	chr10	0.157511849	0.008564639	0.086389049
ENSG00000183864	TOB2	gene	chr22	-0.18230785	0.008578959	0.086389049
ENSG00000142556	ZNF614	gene	chr19	0.182224677	0.008626317	0.08679855
ENSG00000111802	TDP2	gene	chr6	0.177255862	0.008636508	0.086833727
ENSG00000177302	TOP3A	gene	chr17	-0.105999077	0.008654247	0.086944685
ENSG00000105671	DDX49	gene	chr19	-0.182010832	0.008680174	0.087110945
ENSG00000166130	IKBIP	gene	chr12	0.166075212	0.008684229	0.087110945
ENSG00000175216	CKAP5	gene	chr11	0.120640186	0.008700992	0.087211641
ENSG00000228049	POLR2J2	gene	chr7	-0.459947508	0.008717956	0.087314204		green	3.25564972
ENSG00000152128	TMEM163	gene	chr2	-0.341999773	0.008763111	0.087698724		turquoise	140.7400172
ENSG00000085276	MECOM	gene	chr3	0.151595434	0.008774209	0.087704136
ENSG00000164663	USP49	gene	chr6	-0.193877203	0.008777176	0.087704136
ENSG00000136928	GABBR2	gene	chr9	0.135579734	0.008799078	0.087855303
ENSG00000118181	RPS25	gene	chr11	0.155223728	0.008827245	0.088068744
ENSG00000197879	MYO1C	gene	chr17	-0.100890232	0.008836506	0.088093374
ENSG00000130734	ATG4D	gene	chr19	-0.188031956	0.00886675	0.088326993
ENSG00000134531	EMP1	gene	chr12	0.119544477	0.008878318	0.088374351
ENSG00000109586	GALNT7	gene	chr4	0.135458718	0.008916669	0.088688031
ENSG00000123159	GIPC1	gene	chr19	-0.137595575	0.008933748	0.088789817
ENSG00000164430	CGAS	gene	chr6	-0.327834721	0.0089702	0.089018311		turquoise	121.4231309
ENSG00000125898	FAM110A	gene	chr20	-0.292192614	0.008972933	0.089018311		turquoise	91.90355156
ENSG00000142192	APP	gene	chr21	0.123821203	0.008977328	0.089018311
ENSG00000136867	SLC31A2	gene	chr9	-0.311255957	0.008988192	0.089057946		turquoise	42.12689809
ENSG00000133393	CEP20	gene	chr16	0.1663374	0.009002564	0.089132252
ENSG00000159079	CFAP298	gene	chr21	0.266997163	0.009013145	0.089168948		brown	23.285679
ENSG00000122971	ACADS	gene	chr12	-0.245410019	0.009033287	0.08926334		turquoise	130.6164355
ENSG00000105339	DENND3	gene	chr8	-0.134417689	0.009036451	0.08926334
ENSG00000169047	IRS1	gene	chr2	-0.351184986	0.009044211	0.089272005		turquoise	45.8526755
ENSG00000105085	MED26	gene	chr19	-0.222478276	0.009051737	0.089278353		turquoise	7.073728902
ENSG00000180694	TMEM64	gene	chr8	0.1190297	0.009064217	0.089333507
ENSG00000168246	UBTD2	gene	chr5	0.140629588	0.009081101	0.089431954
ENSG00000178904	DPY19L3	gene	chr19	0.128227463	0.009103966	0.089589106
ENSG00000013523	ANGEL1	gene	chr14	-0.164398496	0.009128005	0.08975756
ENSG00000185000	DGAT1	gene	chr8	-0.239219763	0.009146973	0.089874855		turquoise	13.33458646
ENSG00000187837	H1-2	gene	chr6	0.387255296	0.009155248	0.089874855		brown	22.87777512
ENSG00000163466	ARPC2	gene	chr2	0.177046036	0.009172761	0.089874855
ENSG00000110696	C11orf58	gene	chr11	0.106878699	0.009162794	0.089874855
ENSG00000101773	RBBP8	gene	chr18	0.198916399	0.00917458	0.089874855
ENSG00000146247	PHIP	gene	chr6	0.1281714	0.009263647	0.090678867
ENSG00000149256	TENM4	gene	chr11	0.604186104	0.009283783	0.090739012		blue	55.70719077
ENSG00000171262	FAM98B	gene	chr15	0.166742475	0.009279414	0.090739012
ENSG00000115355	CCDC88A	gene	chr2	0.166081214	0.009315712	0.090982521
ENSG00000263155	MYZAP	gene	chr15	0.216797779	0.009329894	0.091052465
ENSG00000164970	FAM219A	gene	chr9	-0.137654262	0.009373045	0.091404808
ENSG00000140950	MEAK7	gene	chr16	-0.162959587	0.009383043	0.091433563
ENSG00000091986	CCDC80	gene	chr3	0.187815055	0.009390623	0.091438721
ENSG00000122390	NAA60	gene	chr16	-0.145961564	0.00940083	0.091469441
ENSG00000107338	SHB	gene	chr9	-0.168345866	0.009421665	0.091603443
ENSG00000108963	DPH1	gene	chr17	-0.177760605	0.009473714	0.091914752
ENSG00000108107	RPL28	gene	chr19	0.11786829	0.00947413	0.091914752
ENSG00000004866	ST7	gene	chr7	-0.141076837	0.009474944	0.091914752
ENSG00000169403	PTAFR	gene	chr1	-1.094404571	0.00956742	0.092742483		turquoise	6.537545617
ENSG00000232112	TMA7	gene	chr3	0.355720602	0.009583501	0.092828979		brown	37.41625405
ENSG00000114853	ZBTB47	gene	chr3	-0.16581469	0.009600944	0.09292854
ENSG00000156804	FBXO32	gene	chr8	-0.366960754	0.009624344	0.093016203		turquoise	32.19475805
ENSG00000108298	RPL19	gene	chr17	0.171099656	0.009618745	0.093016203
ENSG00000107485	GATA3	gene	chr10	0.21702254	0.009677267	0.093458043
ENSG00000260007	ENSG00000260007	gene	chr15	-0.395780212	0.009718759	0.093788915		green	3.059617915
ENSG00000164038	SLC9B2	gene	chr4	-0.142562493	0.009737607	0.093900941
ENSG00000198952	SMG5	gene	chr1	-0.147348826	0.00980278	0.094459178
ENSG00000179222	MAGED1	gene	chrX	0.151329506	0.009815986	0.094516214
ENSG00000152270	PDE3B	gene	chr11	0.708530249	0.00983424	0.094621728		blue	49.88337993
ENSG00000177054	ZDHHC13	gene	chr11	0.144576114	0.009846008	0.094664736
ENSG00000090020	SLC9A1	gene	chr1	-0.107440881	0.009853426	0.094665883
ENSG00000134758	RNF138	gene	chr18	0.176559751	0.009898017	0.095023895
ENSG00000091317	CMTM6	gene	chr3	0.095240155	0.009918851	0.095029433
ENSG00000204592	HLA-E	gene	chr6	-0.09881281	0.009914678	0.095029433
ENSG00000115364	MRPL19	gene	chr2	0.104042718	0.009920575	0.095029433
ENSG00000129245	FXR2	gene	chr17	-0.125529213	0.0099427	0.095171089
ENSG00000181444	ZNF467	gene	chr7	0.284434616	0.009950394	0.095174487		blue	11.28935299
ENSG00000126777	KTN1	gene	chr14	0.243798331	0.009981885	0.095312404		brown	34.86635356
ENSG00000110446	SLC15A3	gene	chr11	-0.800511391	0.009974501	0.095312404		turquoise	71.64273414
ENSG00000162063	CCNF	gene	chr16	-0.161496332	0.009989172	0.095312404
ENSG00000167004	PDIA3	gene	chr15	0.11729807	0.009994207	0.095312404
ENSG00000186105	LRRC70	gene	chr5	0.196205119	0.010019033	0.09543869
ENSG00000187109	NAP1L1	gene	chr12	0.134388728	0.010029525	0.09543869
ENSG00000143977	SNRPG	gene	chr2	0.216692941	0.010028264	0.09543869
ENSG00000197756	RPL37A	gene	chr2	0.190362399	0.01004882	0.095552197
ENSG00000134780	DAGLA	gene	chr11	-0.281094399	0.010065092	0.09560519		turquoise	108.1021707
ENSG00000108771	DHX58	gene	chr17	-0.387574472	0.010069136	0.09560519		turquoise	146.5976743
ENSG00000101997	CCDC22	gene	chrX	-0.220230328	0.010095225	0.095712769		turquoise	12.88625297
ENSG00000168040	FADD	gene	chr11	-0.203741211	0.010093995	0.095712769
ENSG00000138434	ITPRID2	gene	chr2	0.140177063	0.01010721	0.095756402
ENSG00000144451	SPAG16	gene	chr2	0.458057462	0.010122061	0.095757208		blue	4.727509158
ENSG00000142207	URB1	gene	chr21	-0.119639057	0.010120373	0.095757208
ENSG00000078070	MCCC1	gene	chr3	0.199416026	0.010155325	0.095931945
ENSG00000121039	RDH10	gene	chr8	0.173049513	0.010155054	0.095931945
ENSG00000154864	PIEZO2	gene	chr18	0.232575838	0.010163546	0.095939736		brown	5.083749122
ENSG00000154175	ABI3BP	gene	chr3	-0.259914965	0.010172682	0.095956138		turquoise	118.329827
ENSG00000128944	KNSTRN	gene	chr15	0.242924095	0.010192367	0.096002177		blue	47.66017588
ENSG00000185650	ZFP36L1	gene	chr14	-0.153453659	0.010190999	0.096002177
ENSG00000090054	SPTLC1	gene	chr9	0.13022346	0.010207462	0.096004916
ENSG00000171307	ZDHHC16	gene	chr10	-0.102028368	0.010200591	0.096004916
ENSG00000115107	STEAP3	gene	chr2	-0.143504395	0.010223971	0.096020925
ENSG00000179981	TSHZ1	gene	chr18	0.184785579	0.010220916	0.096020925
ENSG00000132749	TESMIN	gene	chr11	-0.393493779	0.010270601	0.096120718		turquoise	60.05331513
ENSG00000261371	PECAM1	gene	chr17	0.152735521	0.010265852	0.096120718
ENSG00000179094	PER1	gene	chr17	-0.200523739	0.010264678	0.096120718
ENSG00000111961	SASH1	gene	chr6	0.115982483	0.010271651	0.096120718
ENSG00000104957	YJU2B	gene	chr19	-0.157473633	0.010255508	0.096120718
ENSG00000130816	DNMT1	gene	chr19	-0.082372625	0.010298288	0.096300504
ENSG00000070785	EIF2B3	gene	chr1	0.170061324	0.01031331	0.096371488
ENSG00000189060	H1-0	gene	chr22	0.170286725	0.010322053	0.096383748
ENSG00000108179	PPIF	gene	chr10	-0.185145594	0.010349875	0.096574016
ENSG00000151929	BAG3	gene	chr10	0.1176601	0.010407187	0.097038978
ENSG00000138380	CARF	gene	chr2	0.368233837	0.010512577	0.097378821		blue	34.11833538
ENSG00000143507	DUSP10	gene	chr1	-0.261254574	0.01047212	0.097378821		turquoise	114.2766173
ENSG00000162654	GBP4	gene	chr1	-0.231084075	0.010518638	0.097378821		turquoise	118.6542942
ENSG00000197728	RPS26	gene	chr12	0.260567829	0.0105007	0.097378821		brown	32.73368249
ENSG00000169018	FEM1B	gene	chr15	0.098192998	0.010515003	0.097378821
ENSG00000133561	GIMAP6	gene	chr7	0.181270616	0.010509005	0.097378821
ENSG00000135052	GOLM1	gene	chr9	0.162537144	0.010506205	0.097378821
ENSG00000137496	IL18BP	gene	chr11	-0.204038684	0.01052171	0.097378821
ENSG00000105373	NOP53	gene	chr19	0.159736281	0.010526223	0.097378821
ENSG00000115762	PLEKHB2	gene	chr2	-0.090502179	0.010494784	0.097378821
ENSG00000075234	TTC38	gene	chr22	-0.147347601	0.01052303	0.097378821
ENSG00000265107	GJA5	gene	chr1	0.576720752	0.010546368	0.09748997		blue	68.48537841
ENSG00000157224	CLDN12	gene	chr7	-0.16403096	0.01055327	0.09748997
ENSG00000163297	ANTXR2	gene	chr4	-0.09778709	0.010571448	0.097588382
ENSG00000125347	IRF1	gene	chr5	-0.192326582	0.010614243	0.097913753
ENSG00000125354	SEPTIN6	gene	chrX	0.165541256	0.010675415	0.098408054
ENSG00000108639	SYNGR2	gene	chr17	-0.161547003	0.010722562	0.098772468
ENSG00000100442	FKBP3	gene	chr14	0.236842437	0.010794959	0.099301721		brown	33.11658984
ENSG00000085224	ATRX	gene	chrX	0.181681275	0.010802986	0.099301721
ENSG00000116786	PLEKHM2	gene	chr1	-0.120871225	0.010801398	0.099301721
ENSG00000182359	KBTBD3	gene	chr11	0.390801868	0.010861506	0.099768936		blue	2.644143733
ENSG00000141759	TXNL4A	gene	chr18	0.133696636	0.010871365	0.099788823
ENSG00000153885	KCTD15	gene	chr19	0.150934094	0.010900905	0.099989205
ENSG00000131015	ULBP2	gene	chr6	-0.25065633	0.010922178	0.100089172		turquoise	80.13757033
ENSG00000122786	CALD1	gene	chr7	-0.129377898	0.010934954	0.100089172
ENSG00000198478	SH3BGRL2	gene	chr6	0.134021074	0.010927927	0.100089172
ENSG00000135473	PAN2	gene	chr12	0.224904412	0.010948501	0.100142494		blue	51.73449982
ENSG00000125817	CENPB	gene	chr20	-0.183293847	0.010964052	0.100214061
ENSG00000132522	GPS2	gene	chr17	-0.133393158	0.010990006	0.100380552
ENSG00000164022	AIMP1	gene	chr4	0.159650675	0.011021048	0.100593237
ENSG00000059378	PARP12	gene	chr7	-0.146883936	0.01103651	0.100663522
ENSG00000138801	PAPSS1	gene	chr4	0.115037791	0.011087544	0.100916106
ENSG00000070778	PTPN21	gene	chr14	-0.107852457	0.011086707	0.100916106
ENSG00000099904	ZDHHC8	gene	chr22	-0.107312428	0.011072694	0.100916106
ENSG00000115266	APC2	gene	chr19	-0.593103933	0.011143406	0.101345587		green	1.847456078
ENSG00000128346	C22orf23	gene	chr22	-1.397344224	0.011150359	0.101345587		turquoise	5.687791908
ENSG00000112144	CILK1	gene	chr6	0.164785376	0.011201113	0.101593311
ENSG00000144810	COL8A1	gene	chr3	0.173985062	0.011195559	0.101593311
ENSG00000102024	PLS3	gene	chrX	0.083520214	0.011194215	0.101593311
ENSG00000203760	CENPW	gene	chr6	0.40219587	0.011244162	0.101790992		blue	25.23862036
ENSG00000109536	FRG1	gene	chr4	0.356161166	0.011246453	0.101790992		brown	33.00975407
ENSG00000185262	UBALD2	gene	chr17	-0.222087974	0.011238119	0.101790992		turquoise	16.32987887
ENSG00000136875	PRPF4	gene	chr9	-0.124646866	0.011318008	0.102367199
ENSG00000185972	CCIN	gene	chr9	-0.682977319	0.011344166	0.102532286		turquoise	59.33027359
ENSG00000167635	ZNF146	gene	chr19	0.147591461	0.011356072	0.102568421
ENSG00000197894	ADH5	gene	chr4	0.129404741	0.011392002	0.102821343
ENSG00000176953	NFATC2IP	gene	chr16	-0.130740693	0.011458026	0.103345339
ENSG00000196312	MFSD14C	gene	chr9	-0.207710368	0.011498858	0.103641553
ENSG00000272333	KMT2B	gene	chr19	-0.148809927	0.011525529	0.103737759
ENSG00000173141	MRPL57	gene	chr13	0.160740227	0.011525171	0.103737759
ENSG00000181804	SLC9A9	gene	chr3	0.445654246	0.011617473	0.104364347		yellow	1.61703779
ENSG00000170373	CST1	gene	chr20	-0.127548692	0.011619284	0.104364347
ENSG00000143815	LBR	gene	chr1	0.11851076	0.011616434	0.104364347
ENSG00000138778	CENPE	gene	chr4	0.285912651	0.011628458	0.104374462		blue	51.11700868
ENSG00000126787	DLGAP5	gene	chr14	0.226928057	0.011640972	0.104414527		blue	70.08195716
ENSG00000204568	MRPS18B	gene	chr6	-0.14594358	0.011664647	0.104554572
ENSG00000092847	AGO1	gene	chr1	0.098014229	0.011676131	0.104585236
ENSG00000137693	YAP1	gene	chr11	0.148312715	0.011708537	0.104803121
ENSG00000113387	SUB1	gene	chr5	0.22338784	0.011798924	0.105249654		brown	33.57031959
ENSG00000196456	ZNF775	gene	chr7	-0.315894166	0.011770665	0.105249654		grey	1.469590605
ENSG00000166579	NDEL1	gene	chr17	-0.09490621	0.011791326	0.105249654
ENSG00000145715	RASA1	gene	chr5	0.12526095	0.011794121	0.105249654
ENSG00000009413	REV3L	gene	chr6	0.13140199	0.011798997	0.105249654
ENSG00000116679	IVNS1ABP	gene	chr1	0.100936951	0.011811918	0.105292492
ENSG00000128989	ARPP19	gene	chr15	0.083508179	0.011845282	0.105517379
ENSG00000030582	GRN	gene	chr17	-0.135682305	0.011890236	0.105845137
ENSG00000182325	FBXL6	gene	chr8	-0.31612798	0.011986899	0.106234593		turquoise	49.18229975
ENSG00000145687	SSBP2	gene	chr5	0.267029411	0.011944022	0.106234593		brown	7.814540864
ENSG00000134108	ARL8B	gene	chr3	-0.078353671	0.011968959	0.106234593
ENSG00000074582	BCS1L	gene	chr2	-0.180137352	0.011999109	0.106234593
ENSG00000153956	CACNA2D1	gene	chr7	0.124051425	0.011999513	0.106234593
ENSG00000133193	FAM104A	gene	chr17	0.160897833	0.011992365	0.106234593
ENSG00000111261	MANSC1	gene	chr12	0.194160722	0.011974134	0.106234593
ENSG00000147065	MSN	gene	chrX	-0.077437577	0.011986323	0.106234593
ENSG00000171456	ASXL1	gene	chr20	-0.080372361	0.012021133	0.106336356
ENSG00000072609	CHFR	gene	chr12	-0.15263615	0.012042081	0.106336356
ENSG00000196730	DAPK1	gene	chr9	0.118722947	0.012034581	0.106336356
ENSG00000072756	TRNT1	gene	chr3	0.154302572	0.012043802	0.106336356
ENSG00000178980	SELENOW	gene	chr19	0.089269636	0.012070195	0.106496894
ENSG00000118242	MREG	gene	chr2	-0.216781386	0.012079803	0.106509211
ENSG00000169213	RAB3B	gene	chr1	0.099995651	0.012092844	0.106551759
ENSG00000204138	PHACTR4	gene	chr1	0.114737096	0.012146187	0.106949113
ENSG00000149218	ENDOD1	gene	chr11	0.146310668	0.012157091	0.106972504
ENSG00000080189	SLC35C2	gene	chr20	-0.169994614	0.012178361	0.107087014
ENSG00000032389	EIPR1	gene	chr2	-0.163552668	0.012200287	0.107207131
ENSG00000102595	UGGT2	gene	chr13	0.129995146	0.012220949	0.107315987
ENSG00000185989	RASA3	gene	chr13	-0.102302455	0.012230319	0.107325603
ENSG00000169359	SLC33A1	gene	chr3	-0.107370504	0.012262841	0.107465574
ENSG00000126062	TMEM115	gene	chr3	-0.129593745	0.01226005	0.107465574
ENSG00000197153	H3C12	gene	chr6	0.39434732	0.012339413	0.107917859		blue	19.23419503
ENSG00000196704	AMZ2	gene	chr17	0.135426899	0.012336217	0.107917859
ENSG00000204209	DAXX	gene	chr6	-0.110291072	0.012326897	0.107917859
ENSG00000161010	MRNIP	gene	chr5	-0.324153577	0.012368857	0.107953245		turquoise	51.20680271
ENSG00000065000	AP3D1	gene	chr19	-0.122723767	0.012367637	0.107953245
ENSG00000188428	BLOC1S5	gene	chr6	0.194343657	0.012376752	0.107953245
ENSG00000154237	LRRK1	gene	chr15	-0.099941879	0.012358917	0.107953245
ENSG00000116017	ARID3A	gene	chr19	-0.18899681	0.012413486	0.108200883
ENSG00000168497	CAVIN2	gene	chr2	0.132658181	0.012474833	0.108298918
ENSG00000163320	CGGBP1	gene	chr3	0.123887831	0.012445115	0.108298918
ENSG00000115459	ELMOD3	gene	chr2	-0.216523617	0.012463413	0.108298918
ENSG00000143924	EML4	gene	chr2	0.126019342	0.012471131	0.108298918
ENSG00000103769	RAB11A	gene	chr15	0.114946445	0.012448228	0.108298918
ENSG00000100603	SNW1	gene	chr14	0.183497321	0.012467753	0.108298918
ENSG00000164331	ANKRA2	gene	chr5	0.251288194	0.01252772	0.108479532		yellow	1.201171983
ENSG00000047249	ATP6V1H	gene	chr8	-0.099599565	0.012529093	0.108479532
ENSG00000198730	CTR9	gene	chr11	0.143534311	0.012521094	0.108479532
ENSG00000150990	DHX37	gene	chr12	-0.175355694	0.01250739	0.108479532
ENSG00000145241	CENPC	gene	chr4	0.165679218	0.012545172	0.108546284
ENSG00000099804	CDC34	gene	chr19	-0.169067315	0.012565094	0.108646176
ENSG00000164465	DCBLD1	gene	chr6	0.100871706	0.012613909	0.108995602
ENSG00000099377	HSD3B7	gene	chr16	-0.330040644	0.012637465	0.109053841		turquoise	145.1327065
ENSG00000172469	MANEA	gene	chr6	0.180058868	0.012631812	0.109053841
ENSG00000121680	PEX16	gene	chr11	-0.229470756	0.012726066	0.109654607		turquoise	35.05389128
ENSG00000255529	POLR2M	gene	chr15	0.099902639	0.012732447	0.109654607
ENSG00000167114	SLC27A4	gene	chr9	-0.170309239	0.012729052	0.109654607
ENSG00000145916	RMND5B	gene	chr5	-0.142208657	0.012763113	0.109845774
ENSG00000156976	EIF4A2	gene	chr3	0.122801804	0.012772314	0.109852064
ENSG00000183011	NAA38	gene	chr17	0.168591045	0.01279213	0.109949582
ENSG00000124172	ATP5F1E	gene	chr20	0.235655818	0.012811284	0.110041295		brown	17.58217368
ENSG00000196440	ARMCX4	gene	chrX	-0.165299154	0.0128738	0.110503692
ENSG00000111817	DSE	gene	chr6	-0.131238092	0.012882157	0.110503692
ENSG00000101844	ATG4A	gene	chrX	0.199115943	0.01291402	0.110703795
ENSG00000112964	GHR	gene	chr5	0.613725694	0.012960444	0.111028373		brown	7.761340038
ENSG00000136811	ODF2	gene	chr9	0.116071554	0.012970708	0.111042956
ENSG00000168389	MFSD2A	gene	chr1	-0.230782881	0.01308206	0.111787545		turquoise	14.34591979
ENSG00000138073	PREB	gene	chr2	-0.129736892	0.013078661	0.111787545
ENSG00000127540	UQCR11	gene	chr19	-0.174120752	0.013083538	0.111787545
ENSG00000123684	LPGAT1	gene	chr1	0.102528279	0.013099391	0.111849311
ENSG00000163932	PRKCD	gene	chr3	-0.175201311	0.013221578	0.112818335
ENSG00000160072	ATAD3B	gene	chr1	-0.204285768	0.013241132	0.112910903
ENSG00000284981	UPK3BL2	gene	chr7	-0.401028783	0.013301379	0.113300342		green	4.7510847
ENSG00000108669	CYTH1	gene	chr17	-0.122382225	0.013304273	0.113300342
ENSG00000114395	CYB561D2	gene	chr3	-0.317736168	0.013394492	0.113476426		turquoise	22.39464713
ENSG00000173715	C11orf80	gene	chr11	-0.163862691	0.013389006	0.113476426
ENSG00000197948	FCHSD1	gene	chr5	-0.118142982	0.013417894	0.113476426
ENSG00000119471	HSDL2	gene	chr9	0.146420829	0.013404296	0.113476426
ENSG00000167615	LENG8	gene	chr19	-0.147956206	0.013380229	0.113476426
ENSG00000111877	MCM9	gene	chr6	0.184268021	0.013440727	0.113476426
ENSG00000125912	NCLN	gene	chr19	-0.165582403	0.013402253	0.113476426
ENSG00000109180	OCIAD1	gene	chr4	0.125295857	0.013418478	0.113476426
ENSG00000102699	PARP4	gene	chr13	0.104330363	0.013406872	0.113476426
ENSG00000244462	RBM12	gene	chr20	0.090313895	0.013447438	0.113476426
ENSG00000132005	RFX1	gene	chr19	-0.173781449	0.013419459	0.113476426
ENSG00000213694	S1PR3	gene	chr9	0.145067557	0.013442677	0.113476426
ENSG00000204387	SNHG32	gene	chr6	0.14224651	0.013438321	0.113476426
ENSG00000000003	TSPAN6	gene	chrX	0.160769138	0.013444119	0.113476426
ENSG00000178607	ERN1	gene	chr17	-0.170903408	0.013472279	0.113612129
ENSG00000138182	KIF20B	gene	chr10	0.244503002	0.013485423	0.113649084		blue	57.1250436
ENSG00000164741	DLC1	gene	chr8	0.069760624	0.01352178	0.113881484
ENSG00000087266	SH3BP2	gene	chr4	-0.128406825	0.01353527	0.113921123
ENSG00000135315	CEP162	gene	chr6	0.347546832	0.013584755	0.114175976		brown	14.27239036
ENSG00000166265	CYYR1	gene	chr21	0.215380572	0.013581242	0.114175976
ENSG00000141456	PELP1	gene	chr17	-0.125128848	0.013591959	0.114175976
ENSG00000174485	DENND4A	gene	chr15	0.127922533	0.013622644	0.114285703
ENSG00000156162	DPY19L4	gene	chr8	0.126613524	0.013620564	0.114285703
ENSG00000090565	RAB11FIP3	gene	chr16	-0.152463705	0.013635901	0.11432297
ENSG00000138385	SSB	gene	chr2	0.383969702	0.013682084	0.114562058		brown	41.53655298
ENSG00000125977	EIF2S2	gene	chr20	0.209886916	0.013677514	0.114562058
ENSG00000277203	NA	NA	NA	-0.271301154	0.013722116	0.114752537		turquoise	37.54890027
ENSG00000173214	MFSD4B	gene	chr6	-0.175902493	0.013731375	0.114752537
ENSG00000166794	PPIB	gene	chr15	0.203423402	0.013728691	0.114752537
ENSG00000131831	RAI2	gene	chrX	0.339561384	0.013756849	0.114817462		yellow	12.20889948
ENSG00000131591	C1orf159	gene	chr1	-0.171882035	0.013748393	0.114817462
ENSG00000204392	LSM2	gene	chr6	-0.188796817	0.013816346	0.115239879
ENSG00000171530	TBCA	gene	chr5	0.263734586	0.01386258	0.115254909		brown	36.42011907
ENSG00000131375	CAPN7	gene	chr3	0.126143654	0.01385921	0.115254909
ENSG00000159352	PSMD4	gene	chr1	0.111619518	0.013828505	0.115254909
ENSG00000104946	TBC1D17	gene	chr19	-0.166400984	0.013850114	0.115254909
ENSG00000160087	UBE2J2	gene	chr1	-0.124789109	0.013844248	0.115254909
ENSG00000125734	GPR108	gene	chr19	-0.152864797	0.013887351	0.115386891
ENSG00000264364	DYNLL2	gene	chr17	0.124093128	0.013908867	0.115449657
ENSG00000054983	GALC	gene	chr14	0.182403201	0.013921609	0.115449657
ENSG00000132600	PRMT7	gene	chr16	-0.152820182	0.013920859	0.115449657
ENSG00000140464	PML	gene	chr15	-0.108703054	0.013941218	0.115538403
ENSG00000198837	DENND4B	gene	chr1	-0.133231749	0.013961386	0.115631659
ENSG00000160058	BSDC1	gene	chr1	-0.123391006	0.014005163	0.115900579
ENSG00000055211	GINM1	gene	chr6	0.127123943	0.014011728	0.115900579
ENSG00000129219	PLD2	gene	chr17	-0.145799286	0.014029621	0.115974623
ENSG00000270170	NCBP2AS2	gene	chr3	0.230802463	0.014109984	0.11604876		yellow	2.066161614
ENSG00000169594	BNC1	gene	chr15	-0.144242972	0.014093957	0.11604876
ENSG00000197622	CDC42SE1	gene	chr1	-0.100960363	0.01409432	0.11604876
ENSG00000116133	DHCR24	gene	chr1	-0.116922792	0.014085568	0.11604876
ENSG00000154328	NEIL2	gene	chr8	-0.18273884	0.014078439	0.11604876
ENSG00000099341	PSMD8	gene	chr19	-0.073296529	0.014128064	0.11604876
ENSG00000179950	PUF60	gene	chr8	-0.131292186	0.014058303	0.11604876
ENSG00000008853	RHOBTB2	gene	chr8	-0.115485628	0.014117773	0.11604876
ENSG00000265681	RPL17	gene	chr18	0.125575727	0.014075148	0.11604876
ENSG00000139546	TARBP2	gene	chr12	-0.210037594	0.014119754	0.11604876
ENSG00000172986	GXYLT2	gene	chr3	-0.910355665	0.014215367	0.116681135		turquoise	34.20452991
ENSG00000100100	PIK3IP1	gene	chr22	-0.282435276	0.014223783	0.116681135		turquoise	40.20893247
ENSG00000105640	RPL18A	gene	chr19	-0.129067603	0.01423204	0.116681135
ENSG00000150459	SAP18	gene	chr13	0.162897906	0.014258408	0.116823468
ENSG00000115137	DNAJC27	gene	chr2	0.375476089	0.014340671	0.117423296		blue	10.34349669
ENSG00000119801	YPEL5	gene	chr2	-0.119359242	0.014396724	0.117807895
ENSG00000071553	ATP6AP1	gene	chrX	-0.103284622	0.014432181	0.118023575
ENSG00000037757	MRI1	gene	chr19	-0.140219535	0.014450914	0.118102301
ENSG00000182551	ADI1	gene	chr2	0.145382514	0.014508838	0.118426447
ENSG00000139629	GALNT6	gene	chr12	-0.075928394	0.014500321	0.118426447
ENSG00000150938	CRIM1	gene	chr2	-0.070037241	0.014540124	0.118607177
ENSG00000196914	ARHGEF12	gene	chr11	0.119999446	0.014580838	0.118864532
ENSG00000122779	TRIM24	gene	chr7	0.145310632	0.014591024	0.118872854
ENSG00000113851	CRBN	gene	chr3	0.157051837	0.014649253	0.119118172
ENSG00000100664	EIF5	gene	chr14	0.093489888	0.014636061	0.119118172
ENSG00000180611	MB21D2	gene	chr3	-0.192498909	0.014642441	0.119118172
ENSG00000170876	TMEM43	gene	chr3	-0.113689164	0.014657872	0.119118172
ENSG00000178773	CPNE7	gene	chr16	-0.524782614	0.014731259	0.119266185		turquoise	67.46781921
ENSG00000132793	LPIN3	gene	chr20	-0.653945733	0.01472264	0.119266185		turquoise	32.07239795
ENSG00000243147	MRPL33	gene	chr2	0.432570462	0.014717498	0.119266185		brown	39.15945475
ENSG00000012211	PRICKLE3	gene	chrX	-0.232773635	0.014691801	0.119266185		turquoise	95.16619082
ENSG00000149499	EML3	gene	chr11	-0.129459677	0.014729239	0.119266185
ENSG00000164576	SAP30L	gene	chr5	0.152189939	0.014705897	0.119266185
ENSG00000117448	AKR1A1	gene	chr1	-0.115669557	0.014759773	0.11938423
ENSG00000075213	SEMA3A	gene	chr7	-0.215675669	0.014764249	0.11938423
ENSG00000129534	MIS18BP1	gene	chr14	0.237046329	0.01477949	0.119433009		blue	53.22880909
ENSG00000166352	IFTAP	gene	chr11	0.311311128	0.014816981	0.119512593		brown	13.78057991
ENSG00000107438	PDLIM1	gene	chr10	0.122859221	0.014816748	0.119512593
ENSG00000114391	RPL24	gene	chr3	0.192010527	0.014815232	0.119512593
ENSG00000171943	SRGAP2C	gene	chr1	0.125930035	0.014829631	0.119540286
ENSG00000148773	MKI67	gene	chr10	0.183613779	0.014856472	0.119682266
ENSG00000169972	PUSL1	gene	chr1	-0.203394469	0.014897613	0.119939197
ENSG00000162434	JAK1	gene	chr1	0.120991602	0.014922243	0.119988529
ENSG00000198198	SZT2	gene	chr1	-0.122778563	0.01491711	0.119988529
ENSG00000076984	MAP2K7	gene	chr19	-0.113760775	0.014956223	0.120185581
ENSG00000140612	SEC11A	gene	chr15	0.106902921	0.014965282	0.120185581
ENSG00000205269	TMEM170B	gene	chr6	0.259589041	0.014997998	0.120373782		yellow	3.178742971
ENSG00000130522	JUND	gene	chr19	-0.251512067	0.015038081	0.120587779		turquoise	55.16500942
ENSG00000170396	ZNF804A	gene	chr2	0.243444551	0.015052553	0.120587779		blue	31.70137339
ENSG00000118816	CCNI	gene	chr4	0.069476257	0.01505155	0.120587779
ENSG00000179632	MAF1	gene	chr8	-0.10278095	0.01508182	0.12059877
ENSG00000132382	MYBBP1A	gene	chr17	-0.134732122	0.015074636	0.12059877
ENSG00000123124	WWP1	gene	chr8	0.088852892	0.015074794	0.12059877
ENSG00000119638	NEK9	gene	chr14	0.114205234	0.015131387	0.120920577
ENSG00000166797	CIAO2A	gene	chr15	0.201473854	0.015159897	0.120975367
ENSG00000024526	DEPDC1	gene	chr1	0.183350877	0.015148178	0.120975367
ENSG00000164081	TEX264	gene	chr3	-0.146410818	0.015166226	0.120975367
ENSG00000033011	ALG1	gene	chr16	-0.155112206	0.015234911	0.121448554
ENSG00000243509	TNFRSF6B	gene	chr20	-0.227591738	0.015282951	0.121536871		turquoise	141.8590239
ENSG00000090889	KIF4A	gene	chrX	0.183068199	0.015283472	0.121536871
ENSG00000147684	NDUFB9	gene	chr8	0.177005306	0.015280045	0.121536871
ENSG00000023191	RNH1	gene	chr11	-0.176219694	0.015281425	0.121536871
ENSG00000164236	ANKRD33B	gene	chr5	-0.180127631	0.015368093	0.122134903
ENSG00000176715	ACSF3	gene	chr16	-0.165852833	0.015497065	0.123084469
ENSG00000106484	MEST	gene	chr7	0.246237374	0.015513579	0.123140221		blue	71.12678366
ENSG00000135272	MDFIC	gene	chr7	0.134959339	0.0155661	0.123481543
ENSG00000183337	BCOR	gene	chrX	0.132897273	0.015619521	0.123756788
ENSG00000079482	OPHN1	gene	chrX	0.208331165	0.015619881	0.123756788
ENSG00000078401	EDN1	gene	chr6	0.158773261	0.015649503	0.123854658
ENSG00000135002	RFK	gene	chr9	0.142516581	0.015651333	0.123854658
ENSG00000064933	PMS1	gene	chr2	0.152962048	0.015679762	0.124003972
ENSG00000125726	CD70	gene	chr19	-0.878053869	0.015716472	0.124152238		turquoise	93.08585634
ENSG00000116096	SPR	gene	chr2	-0.171756917	0.015717654	0.124152238
ENSG00000136280	CCM2	gene	chr7	-0.125007946	0.015768634	0.124415422
ENSG00000100749	VRK1	gene	chr14	0.214369728	0.015770158	0.124415422
ENSG00000250479	CHCHD10	gene	chr22	-0.318224183	0.015808878	0.124579728		turquoise	41.81170476
ENSG00000213614	HEXA	gene	chr15	-0.135215414	0.015810195	0.124579728
ENSG00000198513	ATL1	gene	chr14	-0.51867768	0.015837745	0.124721036		turquoise	4.51989516
ENSG00000142856	ITGB3BP	gene	chr1	0.264584499	0.015855366	0.124784038		blue	72.38018705
ENSG00000162924	REL	gene	chr2	-0.160803333	0.015891304	0.124991031
ENSG00000239382	ALKBH6	gene	chr19	-0.242054684	0.016009785	0.125317106		green	2.863099889
ENSG00000149089	APIP	gene	chr11	0.254153787	0.016113144	0.125317106		brown	16.83837834
ENSG00000074964	ARHGEF10L	gene	chr1	-0.296149298	0.016059204	0.125317106		turquoise	26.43977513
ENSG00000259571	BLID	gene	chr11	0.76414232	0.016053174	0.125317106		grey	0.321773732
ENSG00000167925	GHDC	gene	chr17	-0.292964105	0.016145326	0.125317106		turquoise	86.53775182
ENSG00000136936	XPA	gene	chr9	0.35995348	0.016154988	0.125317106		brown	10.03610472
ENSG00000197933	ZNF823	gene	chr19	0.33056615	0.016125597	0.125317106		blue	10.24294195
ENSG00000181026	AEN	gene	chr15	-0.165381322	0.015955026	0.125317106
ENSG00000116337	AMPD2	gene	chr1	-0.153931221	0.015990108	0.125317106
ENSG00000107223	EDF1	gene	chr9	-0.193803331	0.016029694	0.125317106
ENSG00000132591	ERAL1	gene	chr17	-0.111907152	0.016111486	0.125317106
ENSG00000143971	ETAA1	gene	chr2	0.216317712	0.01613649	0.125317106
ENSG00000167106	FAM102A	gene	chr9	0.19005715	0.015989248	0.125317106
ENSG00000156113	KCNMA1	gene	chr10	-0.141365278	0.016110576	0.125317106
ENSG00000159899	NPR2	gene	chr9	-0.13656207	0.016092408	0.125317106
ENSG00000076201	PTPN23	gene	chr3	-0.124713007	0.016127931	0.125317106
ENSG00000198853	RUSC2	gene	chr9	-0.109534345	0.016106847	0.125317106
ENSG00000198089	SFI1	gene	chr22	-0.169506553	0.016145659	0.125317106
ENSG00000138375	SMARCAL1	gene	chr2	-0.128372726	0.016094403	0.125317106
ENSG00000147164	SNX12	gene	chrX	-0.125173304	0.015999486	0.125317106
ENSG00000124193	SRSF6	gene	chr20	0.094671117	0.016137251	0.125317106
ENSG00000147133	TAF1	gene	chrX	0.12712325	0.016057795	0.125317106
ENSG00000143155	TIPRL	gene	chr1	0.140652157	0.016016247	0.125317106
ENSG00000114054	PCCB	gene	chr3	0.113522512	0.016174545	0.12539381
ENSG00000213930	GALT	gene	chr9	-0.198416832	0.016226206	0.12556997
ENSG00000102858	MGRN1	gene	chr16	-0.127744652	0.016215814	0.12556997
ENSG00000048392	RRM2B	gene	chr8	0.129497916	0.016226312	0.12556997
ENSG00000077458	FAM76B	gene	chr11	0.186026138	0.016256344	0.125727362
ENSG00000108861	DUSP3	gene	chr17	-0.088367568	0.016273522	0.125785207
ENSG00000131711	MAP1B	gene	chr5	0.153275831	0.016289609	0.125834558
ENSG00000100359	SGSM3	gene	chr22	-0.160186932	0.01629987	0.125838875
ENSG00000284024	ENSG00000284024	gene	chr10	-0.127222547	0.016341772	0.126087319
ENSG00000054654	SYNE2	gene	chr14	0.207696975	0.016353289	0.126101168
ENSG00000119899	SLC17A5	gene	chr6	-0.151728448	0.016372027	0.126170642
ENSG00000002330	BAD	gene	chr11	-0.196533977	0.016409946	0.126387768
ENSG00000177600	RPLP2	gene	chr11	0.196305022	0.016424327	0.126423451
ENSG00000205643	CDPF1	gene	chr22	-0.292596057	0.016478602	0.126467507		turquoise	10.5663867
ENSG00000102755	FLT1	gene	chr13	0.260024814	0.016477369	0.126467507		blue	65.56706494
ENSG00000188739	RBM34	gene	chr1	0.334732951	0.016483215	0.126467507		brown	26.31220701
ENSG00000138031	ADCY3	gene	chr2	-0.123548489	0.016470733	0.126467507
ENSG00000176087	SLC35A4	gene	chr5	-0.108872367	0.016488555	0.126467507
ENSG00000106290	TAF6	gene	chr7	-0.121858395	0.016475748	0.126467507
ENSG00000148384	INPP5E	gene	chr9	-0.125236177	0.01650835	0.126544505
ENSG00000166813	KIF7	gene	chr15	-0.196529198	0.016609529	0.127244888
ENSG00000168310	IRF2	gene	chr4	-0.151017591	0.016638328	0.127315109
ENSG00000166913	YWHAB	gene	chr20	0.074333027	0.016637	0.127315109
ENSG00000173230	GOLGB1	gene	chr3	0.22272299	0.016654201	0.127361428		brown	25.32913911
ENSG00000085719	CPNE3	gene	chr8	0.089103903	0.016665841	0.127375346
ENSG00000235387	SPAAR	gene	chr9	0.18130898	0.016683359	0.127421986
ENSG00000068724	TTC7A	gene	chr2	-0.15947714	0.016691592	0.127421986
ENSG00000100342	APOL1	gene	chr22	-0.197541723	0.016705651	0.127454292
ENSG00000104081	BMF	gene	chr15	0.37905375	0.016771793	0.1277335		yellow	8.00838068
ENSG00000089154	GCN1	gene	chr12	-0.097136938	0.016756425	0.1277335
ENSG00000012963	UBR7	gene	chr14	0.105901797	0.016768207	0.1277335
ENSG00000127314	RAP1B	gene	chr12	-0.097147422	0.016795568	0.127839505
ENSG00000102977	ACD	gene	chr16	-0.173401319	0.016856351	0.128088506
ENSG00000198753	PLXNB3	gene	chrX	-0.173622238	0.01685674	0.128088506
ENSG00000059145	UNKL	gene	chr16	-0.167860715	0.016857909	0.128088506
ENSG00000136271	DDX56	gene	chr7	-0.108127883	0.016892886	0.128279119
ENSG00000114030	KPNA1	gene	chr3	-0.068815936	0.016908516	0.128322678
ENSG00000153250	RBMS1	gene	chr2	-0.093449107	0.016951545	0.128574001
ENSG00000167967	E4F1	gene	chr16	-0.190713354	0.016996188	0.128728616
ENSG00000057608	GDI2	gene	chr10	0.064749769	0.017001705	0.128728616
ENSG00000107263	RAPGEF1	gene	chr9	-0.117995036	0.016996164	0.128728616
ENSG00000106443	PHF14	gene	chr7	0.158025984	0.017055124	0.129057732
ENSG00000172260	NEGR1	gene	chr1	0.184980092	0.017128363	0.129536364
ENSG00000187736	NHEJ1	gene	chr2	-0.182008358	0.017184014	0.129805859
ENSG00000113739	STC2	gene	chr5	-0.201907453	0.017182755	0.129805859
ENSG00000127526	SLC35E1	gene	chr19	-0.096697836	0.01727179	0.130392966
ENSG00000142544	CTU1	gene	chr19	-0.370693893	0.017328219	0.130742871		turquoise	7.22717987
ENSG00000173598	NUDT4	gene	chr12	0.208610058	0.017375613	0.13087207
ENSG00000105229	PIAS4	gene	chr19	-0.113282307	0.017373014	0.13087207
ENSG00000152284	TCF7L1	gene	chr2	0.179538023	0.017357107	0.13087207
ENSG00000125746	EML2	gene	chr19	-0.24312139	0.017455294	0.1313197		turquoise	64.52663531
ENSG00000124074	ENKD1	gene	chr16	-0.2388514	0.01745052	0.1313197		turquoise	3.78490027
ENSG00000198276	UCKL1	gene	chr20	-0.138986568	0.017469383	0.131349506
ENSG00000241404	EGFL8	gene	chr6	-0.495434675	0.017507996	0.131445352		green	1.857625628
ENSG00000197958	RPL12	gene	chr9	0.233385862	0.01750311	0.131445352		brown	24.21551142
ENSG00000135047	CTSL	gene	chr9	0.161073931	0.017516966	0.131445352
ENSG00000197119	SLC25A29	gene	chr14	-0.196863186	0.017522669	0.131445352
ENSG00000146205	ANO7	gene	chr2	-0.207495204	0.01753693	0.131476293
ENSG00000004864	SLC25A13	gene	chr7	-0.127852953	0.017593773	0.131826252
ENSG00000186479	RGS7BP	gene	chr5	0.772996839	0.017638088	0.13203021		blue	22.81754579
ENSG00000100519	PSMC6	gene	chr14	0.145552939	0.017641353	0.13203021
ENSG00000256060	TRAPPC2B	gene	chr19	0.344964443	0.01767456	0.132202445		brown	7.835242544
ENSG00000154553	PDLIM3	gene	chr4	0.2386001	0.017732363	0.132558358		blue	12.80607405
ENSG00000273749	CYFIP1	gene	chr15	-0.090357262	0.017755753	0.132579461
ENSG00000079156	OSBPL6	gene	chr2	0.188763531	0.017759742	0.132579461
ENSG00000174307	PHLDA3	gene	chr1	-0.144817568	0.017765852	0.132579461
ENSG00000169682	SPNS1	gene	chr16	-0.177691592	0.017816697	0.132882439
ENSG00000241945	PWP2	gene	chr21	-0.46199955	0.017854482	0.133023495		turquoise	17.31331965
ENSG00000110031	LPXN	gene	chr11	-0.146058855	0.017856122	0.133023495
ENSG00000171612	SLC25A33	gene	chr1	-0.16970141	0.017869336	0.133045513
ENSG00000168827	GFM1	gene	chr3	0.108456735	0.017901698	0.133179375
ENSG00000187601	MAGEH1	gene	chrX	0.20539604	0.017907851	0.133179375
ENSG00000127080	IPPK	gene	chr9	-0.146123584	0.017925195	0.133231968
ENSG00000204435	CSNK2B	gene	chr6	0.124562783	0.017983482	0.133588636
ENSG00000142733	MAP3K6	gene	chr1	-0.183941804	0.018009387	0.133704493
ENSG00000125166	GOT2	gene	chr16	-0.081109657	0.01807771	0.133905138
ENSG00000063978	RNF4	gene	chr4	-0.084512229	0.018070078	0.133905138
ENSG00000093183	SEC22C	gene	chr3	-0.078575162	0.018061574	0.133905138
ENSG00000175137	SH3BP5L	gene	chr1	-0.117734768	0.018070181	0.133905138
ENSG00000163701	IL17RE	gene	chr3	-1.060321849	0.018101374	0.133912869		grey	0.318247096
ENSG00000133114	GPALPP1	gene	chr13	0.158164044	0.018109728	0.133912869
ENSG00000204899	MZT1	gene	chr13	0.175001644	0.018091509	0.133912869
ENSG00000213923	CSNK1E	gene	chr22	-0.08206056	0.018132431	0.133959604
ENSG00000047346	FAM214A	gene	chr15	0.164062797	0.018136705	0.133959604
ENSG00000198792	TMEM184B	gene	chr22	-0.102116763	0.018159168	0.134049182
ENSG00000099977	DDT	gene	chr22	0.123676348	0.01817019	0.134054243
ENSG00000109736	MFSD10	gene	chr4	-0.197958902	0.018211785	0.134283568
ENSG00000121749	TBC1D15	gene	chr12	0.168318721	0.01822198	0.134283568
ENSG00000127329	PTPRB	gene	chr12	0.069873701	0.018295282	0.13467072
ENSG00000171163	ZNF692	gene	chr1	-0.207316992	0.018287684	0.13467072
ENSG00000013573	DDX11	gene	chr12	-0.134410267	0.018338237	0.134910339
ENSG00000144535	DIS3L2	gene	chr2	-0.129644161	0.01838906	0.135207542
ENSG00000119574	ZBTB45	gene	chr19	-0.148013316	0.018449902	0.13557803
ENSG00000176731	RBIS	gene	chr8	0.248041776	0.018464998	0.135612132		brown	19.96413363
ENSG00000176720	BOK	gene	chr2	-0.134328681	0.018504999	0.135829
ENSG00000155366	RHOC	gene	chr1	-0.116841199	0.018545345	0.136048148
ENSG00000108448	TRIM16L	gene	chr17	-0.473500468	0.018571356	0.136161946		grey	0.482479357
ENSG00000164111	ANXA5	gene	chr4	0.124678238	0.018596818	0.136266851
ENSG00000128915	ICE2	gene	chr15	0.120968971	0.018606676	0.136266851
ENSG00000113384	GOLPH3	gene	chr5	-0.077539576	0.018618	0.136272834
ENSG00000164305	CASP3	gene	chr4	-0.087026016	0.018642919	0.13637826
ENSG00000140299	BNIP2	gene	chr15	0.099649897	0.018670066	0.136499864
ENSG00000170791	CHCHD7	gene	chr8	0.190877221	0.018712153	0.136730492
ENSG00000100307	CBX7	gene	chr22	-0.298834998	0.018770248	0.137077771		turquoise	78.13880491
ENSG00000259330	INAFM2	gene	chr15	0.159838778	0.01879743	0.137121856
ENSG00000170006	TMEM154	gene	chr4	-0.1459144	0.018795025	0.137121856
ENSG00000083535	PIBF1	gene	chr13	0.252451005	0.018839754	0.137353349		brown	26.6620957
ENSG00000078902	TOLLIP	gene	chr11	-0.146630668	0.018906542	0.137762836
ENSG00000018510	AGPS	gene	chr2	0.128636769	0.018940755	0.137883341
ENSG00000100889	PCK2	gene	chr14	-0.161766123	0.018944342	0.137883341
ENSG00000184216	IRAK1	gene	chrX	-0.138804377	0.019001556	0.138222201
ENSG00000165244	ZNF367	gene	chr9	0.262084068	0.019027533	0.138333575		blue	24.25320225
ENSG00000115694	STK25	gene	chr2	-0.10351508	0.019053798	0.138446924
ENSG00000100099	HPS4	gene	chr22	-0.135663036	0.019102693	0.138646855
ENSG00000129925	PGAP6	gene	chr16	-0.181133451	0.019101085	0.138646855
ENSG00000196151	WDSUB1	gene	chr2	-0.275904284	0.01915433	0.138711141		turquoise	24.41322396
ENSG00000121957	GPSM2	gene	chr1	0.146226788	0.019146633	0.138711141
ENSG00000168924	LETM1	gene	chr4	-0.09125306	0.019151058	0.138711141
ENSG00000165512	ZNF22	gene	chr10	0.155509835	0.019132876	0.138711141
ENSG00000001561	ENPP4	gene	chr6	0.245101231	0.019232124	0.13919679		turquoise	7.779438422
ENSG00000088543	C3orf18	gene	chr3	-0.403597969	0.019265129	0.13925861		turquoise	72.8134423
ENSG00000107984	DKK1	gene	chr10	-0.22915289	0.019276439	0.13925861		grey	0.553046346
ENSG00000161647	MPP3	gene	chr17	-0.355976761	0.019256262	0.13925861		grey	0.560873766
ENSG00000184752	NDUFA12	gene	chr12	0.245580613	0.019283613	0.13925861		brown	19.17660816
ENSG00000167644	C19orf33	gene	chr19	0.438458637	0.019346374	0.139322669		brown	1.756967388
ENSG00000013016	EHD3	gene	chr2	0.31395732	0.019342689	0.139322669		yellow	1.80850407
ENSG00000130529	TRPM4	gene	chr19	-0.232276127	0.019410645	0.139322669		turquoise	44.15822883
ENSG00000074201	CLNS1A	gene	chr11	0.140515968	0.019341351	0.139322669
ENSG00000187210	GCNT1	gene	chr9	0.171500566	0.019408626	0.139322669
ENSG00000116005	PCYOX1	gene	chr2	0.147258183	0.019364925	0.139322669
ENSG00000242265	PEG10	gene	chr7	0.160737241	0.019310233	0.139322669
ENSG00000129946	SHC2	gene	chr19	-0.197010592	0.019388092	0.139322669
ENSG00000125870	SNRPB2	gene	chr20	0.194250369	0.019321392	0.139322669
ENSG00000117758	STX12	gene	chr1	-0.078507624	0.019387099	0.139322669
ENSG00000115568	ZNF142	gene	chr2	-0.110178961	0.01939369	0.139322669
ENSG00000137507	LRRC32	gene	chr11	0.169740494	0.01942729	0.139365015
ENSG00000165417	GTF2A1	gene	chr14	0.087402881	0.019548968	0.140160376
ENSG00000197386	HTT	gene	chr4	-0.087599114	0.019648569	0.140796649
ENSG00000180447	GAS1	gene	chr9	1.076081876	0.019673168	0.14081732		red	1.282030163
ENSG00000006625	GGCT	gene	chr7	0.250875549	0.019669604	0.14081732		brown	6.521318662
ENSG00000141682	PMAIP1	gene	chr18	-0.176658924	0.019702952	0.140915513
ENSG00000090487	SPG21	gene	chr15	-0.108359116	0.019708615	0.140915513
ENSG00000126882	FAM78A	gene	chr9	0.207536541	0.019750839	0.141088132
ENSG00000083642	PDS5B	gene	chr13	0.105422147	0.019754514	0.141088132
ENSG00000137878	GCOM1	gene	chr15	0.140373984	0.019793316	0.141287453
ENSG00000091164	TXNL1	gene	chr18	0.143969766	0.019920355	0.142116064
ENSG00000165246	NLGN4Y	gene	chrY	-0.143552293	0.01993245	0.142124177
ENSG00000137473	TTC29	gene	chr4	-0.54549374	0.019981396	0.142394894		turquoise	121.5863456
ENSG00000100316	RPL3	gene	chr22	0.089569332	0.020019905	0.142590979
ENSG00000182492	BGN	gene	chrX	0.138612971	0.020036275	0.142629246
ENSG00000141452	RMC1	gene	chr18	-0.126351939	0.02016918	0.143417909
ENSG00000101109	STK4	gene	chr20	-0.11361598	0.02016451	0.143417909
ENSG00000119917	IFIT3	gene	chr10	-0.40339153	0.020257713	0.143594299		turquoise	106.0862653
ENSG00000136279	DBNL	gene	chr7	-0.107423076	0.020235565	0.143594299
ENSG00000107404	DVL1	gene	chr1	-0.185518307	0.020221183	0.143594299
ENSG00000152749	GPR180	gene	chr13	-0.108628997	0.020241997	0.143594299
ENSG00000131435	PDLIM4	gene	chr5	-0.121317128	0.020216518	0.143594299
ENSG00000105497	ZNF175	gene	chr19	0.153333605	0.020260414	0.143594299
ENSG00000177731	FLII	gene	chr17	-0.079910175	0.020293766	0.143752131
ENSG00000141425	RPRD1A	gene	chr18	0.118469995	0.020328536	0.143919821
ENSG00000160410	SHKBP1	gene	chr19	-0.111740721	0.020482763	0.144932593
ENSG00000130669	PAK4	gene	chr19	-0.10338246	0.020511104	0.145036294
ENSG00000008710	PKD1	gene	chr16	-0.211242421	0.020519784	0.145036294
ENSG00000170606	HSPA4	gene	chr5	0.110856204	0.020568526	0.145222527
ENSG00000139613	SMARCC2	gene	chr12	0.174320865	0.020566087	0.145222527
ENSG00000167302	TEPSIN	gene	chr17	-0.190280224	0.020583056	0.14524605
ENSG00000140650	PMM2	gene	chr16	-0.100284829	0.020657447	0.145691731
ENSG00000124570	SERPINB6	gene	chr6	0.090154355	0.020685665	0.14573225
ENSG00000181523	SGSH	gene	chr17	-0.125817832	0.020681734	0.14573225
ENSG00000236383	CCDC200	gene	chr17	-0.491353149	0.020732772	0.145977294		turquoise	7.35644477
ENSG00000136840	ST6GALNAC4	gene	chr9	-0.190158677	0.020742957	0.145977294
ENSG00000131462	TUBG1	gene	chr17	-0.111132778	0.020810192	0.146371035
ENSG00000125447	GGA3	gene	chr17	-0.094316493	0.020835634	0.146470555
ENSG00000198898	CAPZA2	gene	chr7	0.094993152	0.020863046	0.146583807
ENSG00000011021	CLCN6	gene	chr1	-0.126284278	0.020886227	0.146667221
ENSG00000077238	IL4R	gene	chr16	-0.096959744	0.020917598	0.146760912
ENSG00000110025	SNX15	gene	chr11	-0.151089396	0.020922199	0.146760912
ENSG00000115295	CLIP4	gene	chr2	-0.137797324	0.020944447	0.146837555
ENSG00000138629	UBL7	gene	chr15	-0.128315487	0.020958428	0.146856192
ENSG00000122707	RECK	gene	chr9	-0.11830291	0.021014246	0.147167802
ENSG00000176463	SLCO3A1	gene	chr15	-0.218584487	0.021064819	0.147442363
ENSG00000198053	SIRPA	gene	chr20	0.120213056	0.021194219	0.14826808
ENSG00000181090	EHMT1	gene	chr9	-0.086226423	0.021231414	0.148448215
ENSG00000204681	GABBR1	gene	chr6	-0.159312636	0.02127215	0.148652902
ENSG00000205336	ADGRG1	gene	chr16	-0.113641256	0.021296129	0.148667697
ENSG00000166848	TERF2IP	gene	chr16	0.130401694	0.021297192	0.148667697
ENSG00000164136	IL15	gene	chr4	-0.363065398	0.021471655	0.149110817		turquoise	78.72982417
ENSG00000119705	SLIRP	gene	chr14	0.224717917	0.021474014	0.149110817		brown	20.75293843
ENSG00000179698	WDR97	gene	chr8	-0.477463168	0.021450003	0.149110817		green	2.403600138
ENSG00000166033	HTRA1	gene	chr10	0.11729564	0.021402972	0.149110817
ENSG00000133703	KRAS	gene	chr12	0.107636096	0.021380203	0.149110817
ENSG00000125459	MSTO1	gene	chr1	-0.154832095	0.021426049	0.149110817
ENSG00000116984	MTR	gene	chr1	0.104427433	0.021450365	0.149110817
ENSG00000104866	PPP1R37	gene	chr19	-0.135782863	0.021433174	0.149110817
ENSG00000108671	PSMD11	gene	chr17	-0.078316992	0.021475637	0.149110817
ENSG00000173267	SNCG	gene	chr10	0.168636027	0.021460099	0.149110817
ENSG00000196747	H2AC13	gene	chr6	0.413449036	0.021493071	0.149152024		blue	13.91819318
ENSG00000163155	LYSMD1	gene	chr1	-0.295244533	0.021552825	0.149486709		green	2.86619655
ENSG00000185800	DMWD	gene	chr19	-0.162523571	0.021573171	0.149547851
ENSG00000129173	E2F8	gene	chr11	0.232628614	0.021597426	0.14963601		blue	47.574738
ENSG00000168538	TRAPPC11	gene	chr4	0.113017328	0.021646953	0.149899084
ENSG00000187961	KLHL17	gene	chr1	-0.240196781	0.0217137	0.149961662		turquoise	19.25588921
ENSG00000136231	IGF2BP3	gene	chr7	0.125382442	0.021698694	0.149961662
ENSG00000198856	OSTC	gene	chr4	0.117002322	0.02167707	0.149961662
ENSG00000176170	SPHK1	gene	chr17	-0.144474214	0.021680864	0.149961662
ENSG00000145817	YIPF5	gene	chr5	-0.091633515	0.021713801	0.149961662
ENSG00000162650	ATXN7L2	gene	chr1	-0.2855925	0.021782509	0.150116443		grey	0.433765189
ENSG00000154240	CEP112	gene	chr17	0.29952959	0.021750471	0.150116443		brown	9.284990216
ENSG00000173821	RNF213	gene	chr17	-0.102118998	0.021780543	0.150116443
ENSG00000220205	VAMP2	gene	chr17	0.124285963	0.021759623	0.150116443
ENSG00000117020	AKT3	gene	chr1	0.085460071	0.021816404	0.150190421
ENSG00000092330	TINF2	gene	chr14	-0.099747644	0.021812667	0.150190421
ENSG00000108578	BLMH	gene	chr17	0.100318311	0.021832473	0.150221313
ENSG00000153827	TRIP12	gene	chr2	0.106785274	0.021894063	0.150565215
ENSG00000088538	DOCK3	gene	chr3	0.508439473	0.021916864	0.150604004		grey	0.1001499
ENSG00000140990	NDUFB10	gene	chr16	0.246767674	0.021922927	0.150604004		brown	28.03878607
ENSG00000164054	SHISA5	gene	chr3	-0.113037126	0.022010372	0.151124684
ENSG00000125827	TMX4	gene	chr20	0.098160822	0.022028652	0.151170166
ENSG00000181924	COA4	gene	chr11	0.125353495	0.022061919	0.151318397
ENSG00000218891	ZNF579	gene	chr19	-0.238394731	0.022153055	0.15186317		grey	1.046491963
ENSG00000156795	NTAQ1	gene	chr8	-0.235818455	0.022186994	0.152015487		grey	0.345400376
ENSG00000168653	NDUFS5	gene	chr1	0.293662886	0.022231596	0.152182337		brown	16.63101067
ENSG00000178201	VN1R1	gene	chr19	-0.608130568	0.022234813	0.152182337		grey	0.272181459
ENSG00000196139	AKR1C3	gene	chr10	0.26050303	0.022324642	0.15243408		blue	48.47686588
ENSG00000225921	NOL7	gene	chr6	0.282372708	0.022310186	0.15243408		brown	40.11353794
ENSG00000168010	ATG16L2	gene	chr11	-0.185762926	0.022330359	0.15243408
ENSG00000120438	TCP1	gene	chr6	0.068726473	0.022298425	0.15243408
ENSG00000110171	TRIM3	gene	chr11	-0.151060509	0.022310852	0.15243408
ENSG00000132128	LRRC41	gene	chr1	-0.131875273	0.022371218	0.152632664
ENSG00000000419	DPM1	gene	chr20	0.253502271	0.022388531	0.152656501		brown	36.66140552
ENSG00000143776	CDC42BPA	gene	chr1	0.106234103	0.022398251	0.152656501
ENSG00000188603	CLN3	gene	chr16	-0.115248807	0.02243509	0.152675425
ENSG00000124767	GLO1	gene	chr6	0.086591033	0.022422318	0.152675425
ENSG00000114316	USP4	gene	chr3	-0.078423314	0.022436342	0.152675425
ENSG00000085231	AK6	gene	chr5	0.241557629	0.022495236	0.152920941		brown	20.99316451
ENSG00000183134	PTGDR2	gene	chr11	0.926272288	0.022513176	0.152920941		blue	16.32682162
ENSG00000164096	C4orf3	gene	chr4	0.116402601	0.022514524	0.152920941
ENSG00000197905	TEAD4	gene	chr12	0.115552848	0.022520376	0.152920941
ENSG00000174695	TMEM167A	gene	chr5	0.099324407	0.022531374	0.152920941
ENSG00000100239	PPP6R2	gene	chr22	-0.105903514	0.022603534	0.153250305
ENSG00000181788	SIAH2	gene	chr3	-0.180323491	0.02259878	0.153250305
ENSG00000020426	MNAT1	gene	chr14	0.166162901	0.022621814	0.153294108
ENSG00000072952	IRAG1	gene	chr11	0.548725386	0.022683022	0.153628612		yellow	4.541496848
ENSG00000213928	IRF9	gene	chr14	-0.247614871	0.02270978	0.153729565		turquoise	62.9411424
ENSG00000162104	ADCY9	gene	chr16	-0.111601769	0.022734083	0.15375378
ENSG00000164068	RNF123	gene	chr3	-0.156934689	0.022737066	0.15375378
ENSG00000240053	LY6G5B	gene	chr6	-0.246243123	0.022827183	0.15417454		green	5.378225725
ENSG00000198894	CIPC	gene	chr14	-0.116564848	0.022834949	0.15417454
ENSG00000041357	PSMA4	gene	chr15	0.129054168	0.022830737	0.15417454
ENSG00000125149	PHAF1	gene	chr16	-0.137979648	0.022876964	0.154327629
ENSG00000092621	PHGDH	gene	chr1	-0.136686485	0.022887571	0.154327629
ENSG00000100109	TFIP11	gene	chr22	-0.14708575	0.02289332	0.154327629
ENSG00000142864	SERBP1	gene	chr1	0.106449036	0.022910541	0.154363486
ENSG00000108055	SMC3	gene	chr10	0.232581716	0.022985135	0.154464872		brown	31.66230467
ENSG00000171135	JAGN1	gene	chr3	-0.172582404	0.022954298	0.154464872
ENSG00000133818	RRAS2	gene	chr11	-0.137148698	0.022943094	0.154464872
ENSG00000102038	SMARCA1	gene	chrX	0.1765893	0.022965994	0.154464872
ENSG00000188725	SMIM15	gene	chr5	0.135988324	0.022974767	0.154464872
ENSG00000181625	SLX1B	gene	chr16	-0.570741134	0.023010881	0.15450798		green	0.521998495
ENSG00000151208	DLG5	gene	chr10	-0.095742948	0.023016955	0.15450798
ENSG00000102893	PHKB	gene	chr16	0.096151738	0.023027288	0.15450798
ENSG00000179051	RCC2	gene	chr1	-0.107441631	0.023042658	0.154531165
ENSG00000196104	SPOCK3	gene	chr4	0.873868248	0.023078479	0.154544924		blue	10.95050176
ENSG00000178971	CTC1	gene	chr17	-0.103573675	0.023089055	0.154544924
ENSG00000164172	MOCS2	gene	chr5	0.17700553	0.023092372	0.154544924
ENSG00000121210	TMEM131L	gene	chr4	0.12411867	0.023090651	0.154544924
ENSG00000026297	RNASET2	gene	chr6	-0.295890604	0.023126339	0.154658855		turquoise	15.63109041
ENSG00000007545	CRAMP1	gene	chr16	-0.132710749	0.023133244	0.154658855
ENSG00000198001	IRAK4	gene	chr12	0.134060035	0.023151391	0.154700434
ENSG00000172890	NADSYN1	gene	chr11	-0.110966161	0.023174265	0.15477354
ENSG00000135953	MFSD9	gene	chr2	-0.195360795	0.023211297	0.15494108
ENSG00000110321	EIF4G2	gene	chr11	0.059628837	0.023245602	0.155090254
ENSG00000103066	PLA2G15	gene	chr16	-0.166389654	0.023277787	0.155225143
ENSG00000101843	PSMD10	gene	chrX	0.111195172	0.023328357	0.155434233
ENSG00000176014	TUBB6	gene	chr18	-0.105138158	0.023333111	0.155434233
ENSG00000074660	SCARF1	gene	chr17	-0.159226375	0.0233459	0.155439592
ENSG00000171097	KYAT1	gene	chr9	-0.254287126	0.023408471	0.155696346		green	3.397499635
ENSG00000160226	CFAP410	gene	chr21	-0.180447568	0.023402135	0.155696346
ENSG00000134815	DHX34	gene	chr19	-0.153664784	0.023465515	0.155995762
ENSG00000187741	FANCA	gene	chr16	-0.19642172	0.023529395	0.156260243
ENSG00000092140	G2E3	gene	chr14	0.137612754	0.023527966	0.156260243
ENSG00000126215	XRCC3	gene	chr14	-0.251232738	0.023574952	0.156482666		green	6.907499174
ENSG00000132842	AP3B1	gene	chr5	0.100692988	0.023628473	0.156597493
ENSG00000116852	KIF21B	gene	chr1	-0.152239778	0.023605038	0.156597493
ENSG00000134748	PRPF38A	gene	chr1	0.127830885	0.02361864	0.156597493
ENSG00000197785	ATAD3A	gene	chr1	-0.136365239	0.023702194	0.15678608
ENSG00000118482	PHF3	gene	chr6	0.176066221	0.023690153	0.15678608
ENSG00000084093	REST	gene	chr4	0.105596599	0.023705282	0.15678608
ENSG00000175662	TOM1L2	gene	chr17	-0.103036821	0.0236884	0.15678608
ENSG00000158109	TPRG1L	gene	chr1	-0.089463873	0.023724106	0.15683061
ENSG00000159111	MRPL10	gene	chr17	-0.123033448	0.023766533	0.156951088
ENSG00000170915	PAQR8	gene	chr6	0.110926011	0.023755777	0.156951088
ENSG00000121691	CAT	gene	chr11	0.115816003	0.02380291	0.157031402
ENSG00000267855	NDUFA7	gene	chr19	0.154113504	0.023799572	0.157031402
ENSG00000147854	UHRF2	gene	chr9	0.080714223	0.023875067	0.157378467
ENSG00000084073	ZMPSTE24	gene	chr1	0.110200208	0.023879786	0.157378467
ENSG00000196526	AFAP1	gene	chr4	-0.060695939	0.023926381	0.157489832
ENSG00000026508	CD44	gene	chr11	-0.130885578	0.023983062	0.157489832
ENSG00000158856	DMTN	gene	chr8	0.187407015	0.023929781	0.157489832
ENSG00000178567	EPM2AIP1	gene	chr3	0.128969692	0.023974715	0.157489832
ENSG00000171444	MCC	gene	chr5	-0.088550034	0.024002508	0.157489832
ENSG00000264343	NOTCH2NLA	gene	chr1	-0.156024009	0.024005967	0.157489832
ENSG00000170962	PDGFD	gene	chr11	0.185893375	0.023997913	0.157489832
ENSG00000147010	SH3KBP1	gene	chrX	0.128177569	0.023936358	0.157489832
ENSG00000186187	ZNRF1	gene	chr16	-0.152260852	0.02396913	0.157489832
ENSG00000114023	FAM162A	gene	chr3	0.234892762	0.0240831	0.1576635		brown	18.20918295
ENSG00000172932	ANKRD13D	gene	chr11	-0.163637706	0.024063888	0.1576635
ENSG00000129473	BCL2L2	gene	chr14	-0.173925571	0.024075359	0.1576635
ENSG00000134899	ERCC5	gene	chr13	0.178341437	0.024083906	0.1576635
ENSG00000104142	VPS18	gene	chr15	-0.138108871	0.02409322	0.1576635
ENSG00000165323	FAT3	gene	chr11	0.700967341	0.024148656	0.15766852		blue	36.88962202
ENSG00000111716	LDHB	gene	chr12	0.078633982	0.024117446	0.15766852
ENSG00000136144	RCBTB1	gene	chr13	0.133275299	0.024126111	0.15766852
ENSG00000187147	RNF220	gene	chr1	-0.13054644	0.024130479	0.15766852
ENSG00000213463	SYNJ2BP	gene	chr14	0.107275701	0.024154769	0.15766852
ENSG00000104765	BNIP3L	gene	chr8	0.125835631	0.024175067	0.157721642
ENSG00000102738	MRPS31	gene	chr13	0.242203614	0.024259668	0.158114517		brown	14.91962113
ENSG00000135362	PRR5L	gene	chr11	-0.160424841	0.024247714	0.158114517
ENSG00000146386	ABRACL	gene	chr6	0.156835242	0.024290376	0.158235145
ENSG00000106976	DNM1	gene	chr9	0.393133282	0.024325343	0.158383382		blue	29.17370313
ENSG00000196866	H2AC7	gene	chr6	1.021803099	0.024362096	0.158498907		brown	6.008462496
ENSG00000132361	CLUH	gene	chr17	-0.107193483	0.024367527	0.158498907
ENSG00000130702	LAMA5	gene	chr20	-0.16386195	0.024386867	0.158540406
ENSG00000188807	TMEM201	gene	chr1	-0.153665771	0.024398354	0.158540406
ENSG00000198589	LRBA	gene	chr4	0.099715045	0.024448504	0.158786726
[truncated: 17,925 more rows]
